# Supplementary material for: An inorganic mineral-based protocell with prebiotic radiation fitness
Source: Nat Commun. 2023 Dec 5;14:7699. doi: 10.1038/s41467-023-43272-5 (PMC10698201; doi:10.1038/s41467-023-43272-5)
Supplement: Supplementary file 5 — Source data [file 41467_2023_43272_MOESM5_ESM.xlsx]

## Sheet: Fig.2g
size (d. nm)	Mn-1	Mn-2	Mn-3	Mn-AVG	STD	RER-1	RER-2	RER-3	RER-AVG	STD
0.4	0	0	0	0	0	0	0	0	0	0
0.463	0	0	0	0	0	0	0	0	0	0
0.536	0	0	0	0	0	0	0	0	0	0
0.621	0	0	0	0	0	0	0	0	0	0
0.719	0	0	0	0	0	0	0	0	0	0
0.833	0	0	0	0	0	0	0	0	0	0
0.965	0	0	0	0	0	0	0	0	0	0
1.12	0	0	0	0	0	0	0	0	0	0
1.29	0	0	0	0	0	0	0	0	0	0
1.5	0	0	0	0	0	0	0	0	0	0
1.74	0	0	0	0	0	0	0	0	0	0
2.01	0	0	0	0	0	0	0	0	0	0
2.33	0	0	0	0	0	0	0	0	0	0
2.7	0	0	0	0	0	0	0	0	0	0
3.12	0	0	0	0	0	0	0	0	0	0
3.62	0	0	0	0	0	0	0	0	0	0
4.19	0	0	0	0	0	0	0	0	0	0
4.85	0	0	0	0	0	0	0	0	0	0
5.61	0	0	0	0	0	0	0	0	0	0
6.5	0	0	0	0	0	0	0	0	0	0
7.53	0	0	0	0	0	0	0	0	0	0
8.72	0	0	0	0	0	0	0	0	0	0
10.1	0	0	0	0	0	0	0	0	0	0
11.7	0	0	0	0	0	0	0	0	0	0
13.5	0	0	0	0	0	0	0	0	0	0
15.7	0	0	0	0	0	0	0	0	0	0
18.2	0	0	0	0	0	0	0	0	0	0
21	0	0	0	0	0	0	0	0	0	0
24.4	0	0	0	0	0	0	0	0	0	0
28.2	0	0	0	0	0	0	0	0	0	0
32.7	0	0	0	0	0	0	0	0	0	0
37.8	0	0	0	0	0	0	0	0	0	0
43.8	0	0	0	0	0	0	0	0	0	0
50.7	0	0	0	0	0	0	0	0	0	0
58.8	0	0	0	0	0	0	0	0	0	0
68.1	0	0	0	0	0	0	0	0	0	0
78.8	0	0	0	0	0	0	0	0	0	0
91.3	0	0	0	0	0	0	0	0	0	0
106	0	0	0	0	0	0	0	0	0	0
122	0	0	0	0	0	0	0	0	0	0
142	0	0	0	0	0	0	0	0	0	0
164	0	0	0	0	0	0	0	0	0	0
190	0	0	0	0	0	0	0	0	0	0
220	0	0	0	0	0	0	0	0	0	0
255	0	0	0	0	0	0	0	0	0	0
295	0	0	0	0	0	0.0513	0	0	0.0171	0.02418
342	0	0	0	0	0	2.08	1.56	0	1.21333	0.88383
396	0	0	0	0	0	5.84	5.56	0.551	3.98367	2.42995
459	0	0	0	0	0	10.2	10.7	6.41	9.10333	1.91538
531	0	0	0	0	0	13.9	15.2	14.9	14.6667	0.55578
615	0	0	0	0	0	16	17.6	21.5	18.3667	2.30988
712	3.16	0	0	1.05333	1.48964	16	17.2	22.9	18.7	3.00998
825	9.26	2.2	0.0134	3.82447	3.94581	14.1	14.4	18.7	15.7333	2.10132
955	15.4	17.8	21.5	18.2333	2.50909	10.7	10.1	11.2	10.6667	0.44969
1110	18.9	31.1	37.5	29.1667	7.7155	6.87	5.52	3.86	5.41667	1.231
1280	18.4	30	30.6	26.3333	5.61506	3.38	1.99	0	1.79	1.38711
1480	14.4	16.3	10.4	13.7	2.459	0.987	0.199	0	0.39533	0.42619
1720	8.73	2.64	0	3.79	3.6556	0	0	0	0	0
1990	3.53	0	0	1.17667	1.66406	0	0	0	0	0
2300	0.533	0	0	0.17767	0.25126	0	0	0	0	0
2670	0	0	0	0	0	0	0	0	0	0
3090	0	0	0	0	0	0	0	0	0	0
3580	0	0	0	0	0	0	0	0	0	0
4150	0	0	0	0	0	0	0	0	0	0
4800	1.93	0	0	0.64333	0.90981	0	0	0	0	0
5560	5.83	0	0	1.94333	2.74829	0	0	0	0	0
6440	0	0	0	0	0	0	0	0	0	0
7460	0	0	0	0	0	0	0	0	0	0
8630	0	0	0	0	0	0	0	0	0	0

## Sheet: Fig.2i
Raman shift	PolyP solution	Raman shift	PolyP-Mn coacervate	Raman shift	PolyP-RER coacervate
439.89	798.42	439.89	3125.5	440.39	1341.48
443.12	845.9	443.12	3251.95	443.63	1413.03
446.36	882.84	446.36	3336.2	446.86	1373.83
449.59	821.47	449.59	3120.5	450.09	1270.73
452.82	796.2	452.82	3032.55	453.32	1323.33
456.05	861.78	456.05	3179	456.55	1419.54
459.28	878.12	459.28	3227.05	459.77	1412.29
462.5	870.55	462.5	3200.05	463	1363.39
465.73	866.68	465.73	3169.15	466.22	1421.69
468.95	889.56	468.95	3214.95	469.45	1374.99
472.17	838.79	472.17	3106.75	472.67	1317.13
475.39	856.57	475.39	3129.55	475.89	1376.63
478.61	868.6	478.61	3155.4	479.11	1330.43
481.83	819.23	481.83	3055.9	482.33	1275.82
485.05	817.21	485.05	3014.1	485.54	1330.37
488.27	796.23	488.27	2956.7	488.76	1308.91
491.48	773.9	491.48	2914.65	491.97	1266.24
494.69	823.88	494.69	2997.15	495.18	1277.93
497.91	881.2	497.91	3066.65	498.39	1372.66
501.12	902.56	501.12	3048.2	501.6	1383.64
504.33	891.88	504.33	3015.45	504.81	1348.07
507.53	906.79	507.53	3018.25	508.02	1328.64
510.74	921.2	510.74	3031	511.22	1373.51
513.95	919.75	513.95	3028.6	514.43	1375.67
517.15	903.95	517.15	3051.8	517.63	1492.48
520.35	888.75	520.35	3098.35	520.83	1549.84
523.55	858.84	523.55	3100.35	524.04	1520.04
526.75	882.13	526.75	3245.1	527.23	1682.03
529.95	860.06	529.95	3330.9	530.43	1794.77
533.15	845.74	533.15	3442.9	533.63	1909.05
536.35	787.86	536.35	3509.5	536.82	2038.47
539.54	771.17	539.54	3749.9	540.02	2175.99
542.74	721.68	542.74	3832.45	543.21	2311.5
545.93	684.78	545.93	3965.2	546.4	2453.8
549.12	642.12	549.12	3983.65	549.59	2534.39
552.31	554.95	552.31	4001.4	552.78	2563.28
555.5	540.73	555.5	4067.75	555.97	2567
558.69	524.6	558.69	4122.2	559.16	2595.87
561.87	496.45	561.87	4126.25	562.34	2652.43
565.06	480.35	565.06	4183.6	565.52	2660.87
568.24	471.53	568.24	4120.3	568.71	2605.21
571.42	427.66	571.42	4001.2	571.89	2499.54
574.6	353.47	574.6	3895.35	575.07	2393.5
577.78	370.67	577.78	3845.3	578.25	2367.96
580.96	363.86	580.96	3778.05	581.42	2349.55
584.14	324.89	584.14	3633.65	584.6	2291.68
587.31	288.8	587.31	3591.1	587.77	2205.45
590.49	286.4	590.49	3549	590.95	2189.3
593.66	314.63	593.66	3589.15	594.12	2231.89
596.83	278.35	596.83	3528	597.29	2147.27
600	248.6	600	3352.35	600.46	2033.14
603.17	199.64	603.17	3186.15	603.63	1901.29
606.34	190.86	606.34	3120	606.8	1885.62
609.51	151.01	609.51	3094.75	609.96	1810.19
612.67	113.55	612.67	2958.9	613.13	1697.45
615.84	96.16	615.84	2952.65	616.29	1681.39
619	93.91	619	2880.9	619.45	1600.11
622.16	79.04	622.16	2722.65	622.61	1482.47
625.32	77.4	625.32	2595	625.77	1402.31
628.48	108.38	628.48	2620.45	628.93	1373.18
631.64	168.2	631.64	2638.5	632.09	1356.94
634.79	170.45	634.79	2494.8	635.24	1265.58
637.95	231.77	637.95	2455.65	638.4	1259.25
641.1	321.67	641.1	2497.05	641.55	1194.7
644.26	415.85	644.26	2433.95	644.7	1136.53
647.41	540.65	647.41	2419.15	647.85	1113.7
650.56	670.68	650.56	2291.95	651	1006.74
653.71	906.99	653.71	2293.9	654.15	977.36
656.85	1294.97	656.85	2385	657.3	1002.22
660	1810.82	660	2528.15	660.44	1087.65
663.15	2365.35	663.15	2603.5	663.59	1002.71
666.29	2902.26	666.29	2583.2	666.73	863.1
669.43	3572.88	669.43	2717.15	669.87	884.22
672.57	4170.78	672.57	2979.85	673.01	949.82
675.71	4624.1	675.71	3118.1	676.15	866.54
678.85	4933.69	678.85	3277.55	679.29	852.44
681.99	5181.2	681.99	3502.8	682.43	828.82
685.13	5256.23	685.13	3653.45	685.56	760.13
688.26	5109.13	688.26	3714.8	688.7	718.36
691.4	4867.1	691.4	3671	691.83	676.01
694.53	4641.28	694.53	3582.9	694.96	600.55
697.66	4432.79	697.66	3548.1	698.09	570.15
700.79	4151.21	700.79	3377.8	701.22	530.58
703.92	3782.3	703.92	3175.5	704.35	489.99
707.05	3762.46	707.05	3195.65	707.48	502.62
710.17	3525.13	710.17	3002.15	710.6	500.97
713.3	3179.37	713.3	2745.4	713.73	427
716.42	3012.13	716.42	2597.55	716.85	364.4
719.55	2743.69	719.55	2388.3	719.97	354.87
722.67	2521.27	722.67	2232.55	723.09	340.61
725.79	2396.12	725.79	2167.2	726.21	319.93
728.91	2235.38	728.91	2040.55	729.33	275.56
732.02	1987.4	732.02	1876.85	732.45	242.42
735.14	1767.73	735.14	1740.65	735.56	219.7
738.26	1635.17	738.26	1713.05	738.68	229.45
741.37	1512.67	741.37	1681.6	741.79	272.62
744.48	1370.34	744.48	1618.1	744.9	278
747.6	1205.31	747.6	1524.05	748.01	222.36
750.71	1060.79	750.71	1401.8	751.12	208.03
753.81	903.68	753.81	1355.05	754.23	199.58
756.92	821.73	756.92	1322.15	757.34	195.44
760.03	774.84	760.03	1339.1	760.44	242.57
763.13	676.5	763.13	1291.15	763.55	247.01
766.24	607.67	766.24	1256.6	766.65	267.82
769.34	571.2	769.34	1277.75	769.75	308.2
772.44	503.03	772.44	1250.2	772.85	303.25
775.54	412.36	775.54	1165.8	775.95	306.91
778.64	366.85	778.64	1170.2	779.05	291.08
781.74	323.95	781.74	1111.5	782.15	258.82
784.84	287.99	784.84	1080.1	785.25	244.98
787.93	330.09	787.93	1101.5	788.34	293.05
791.03	253.4	791.03	1099.15	791.43	288.78
794.12	209.25	794.12	1048.45	794.53	250.07
797.21	174.41	797.21	1003.7	797.62	263.33
800.31	128.96	800.31	990.1	800.71	224.5
803.4	49.42	803.4	843.9	803.8	144.68
806.48	32.37	806.48	838.45	806.88	171.33
809.57	24.03	809.57	858.5	809.97	158.63
812.66	7.88	812.66	783.5	813.06	132.29
815.74	-20.87	815.74	719.95	816.14	96.12
818.82	0.08	818.82	700.85	819.22	85.85
821.91	-5.32	821.91	695	822.3	74.9
824.99	1.77	824.99	656.5	825.38	106.7
828.07	-0.04	828.07	632.35	828.46	63.51
831.15	-9.34	831.15	539.15	831.54	49.03
834.22	18.85	834.22	536.75	834.62	34.4
837.3	34.83	837.3	529.3	837.69	7.44
840.38	35.37	840.38	478.5	840.77	-18.87
843.45	74.96	843.45	456.2	843.84	0.02
846.52	125.96	846.52	464.25	846.91	-5.78
849.59	160.9	849.59	431.6	849.98	5.43
852.66	234.4	852.66	405.65	853.05	10.95
855.73	339.85	855.73	422.25	856.12	21.97
858.8	454.9	858.8	504.65	859.19	35.55
861.87	590.91	861.87	497.5	862.25	84.44
864.93	706.87	864.93	518.25	865.32	88.48
868	769.69	868	470.5	868.38	59.79
871.06	782.52	871.06	483.6	871.44	102.75
874.12	867.5	874.12	542.1	874.51	143.53
877.18	833.94	877.18	547.75	877.57	150.96
880.24	765.99	880.24	499.35	880.62	160.71
883.3	669.5	883.3	458.7	883.68	129.66
886.36	617.87	886.36	489.75	886.74	179.98
889.42	596	889.42	565.75	889.79	210.35
892.47	535.29	892.47	610.55	892.85	242.34
895.52	442.09	895.52	573.55	895.9	260.69
898.58	363.35	898.58	570	898.95	340.5
901.63	304.57	901.63	600.35	902	378.78
904.68	249.51	904.68	591.35	905.05	357.92
907.73	224.06	907.73	632.3	908.1	430.32
910.77	232.87	910.77	681.1	911.15	450.14
913.82	191.95	913.82	669.3	914.19	491.92
916.87	192.14	916.87	706.5	917.24	533.42
919.91	194.75	919.91	771.65	920.28	618.38
922.95	213.62	922.95	845.05	923.32	710
926	196.56	926	887.35	926.36	762
929.04	177.37	929.04	887.7	929.4	849.5
932.08	220.54	932.08	975.7	932.44	903.88
935.11	207.73	935.11	1020.05	935.48	885.47
938.15	171.24	938.15	984.85	938.52	945.93
941.19	182.32	941.19	1063.9	941.55	974.25
944.22	172.81	944.22	1104.9	944.58	942.65
947.26	180.83	947.26	1169.35	947.62	1003.81
950.29	188.61	950.29	1202.7	950.65	968.89
953.32	177.17	953.32	1172	953.68	918.59
956.35	145.99	956.35	1132.75	956.71	917.25
959.38	145.74	959.38	1109.95	959.74	907.39
962.41	137.26	962.41	1174.4	962.76	894
965.43	145.15	965.43	1181.2	965.79	927.72
968.46	110.77	968.46	1138.6	968.81	911.97
971.48	124.11	971.48	1186.4	971.84	945.48
974.5	122.87	974.5	1243.25	974.86	1041.02
977.53	116.05	977.53	1253.75	977.88	1130.98
980.55	128.51	980.55	1298.4	980.9	1169.5
983.57	130.7	983.57	1363.1	983.92	1155.75
986.59	89.56	986.59	1349.6	986.94	1177.27
989.6	122.64	989.6	1334.9	989.95	1156.57
992.62	171.35	992.62	1505.2	992.97	1235.43
995.63	177.14	995.63	1488.35	995.98	1198.37
998.65	164.76	998.65	1440.5	999	1165.13
1001.66	186.75	1001.66	1453.9	1002.01	1216.86
1004.67	209.22	1004.67	1504	1005.02	1289.51
1007.68	223.07	1007.68	1502.4	1008.03	1302.89
1010.69	208.75	1010.69	1469.5	1011.04	1328.44
1013.7	204	1013.7	1520.25	1014.04	1341.57
1016.71	233.44	1016.71	1591.35	1017.05	1400.42
1019.71	246.65	1019.71	1687.65	1020.05	1468.54
1022.72	238.9	1022.72	1771.15	1023.06	1513.64
1025.72	241.58	1025.72	1824.05	1026.06	1604.66
1028.72	287.09	1028.72	1948.2	1029.06	1730.31
1031.72	264.93	1031.72	1939.1	1032.06	1724.23
1034.72	292	1034.72	2028.55	1035.06	1802.07
1037.72	315.6	1037.72	2127.2	1038.06	1924.3
1040.72	345.09	1040.72	2268.6	1041.06	2014.49
1043.72	392.66	1043.72	2363.2	1044.05	2080.62
1046.71	383.26	1046.71	2429.2	1047.05	2189.92
1049.71	395.35	1049.71	2454	1050.04	2253.19
1052.7	428.42	1052.7	2560.25	1053.03	2418.75
1055.69	497.68	1055.69	2652.45	1056.02	2541.53
1058.68	504.82	1058.68	2676.55	1059.01	2616.33
1061.67	573.89	1061.67	2799.55	1062	2749.62
1064.66	657.76	1064.66	2985.65	1064.99	2831.93
1067.65	700.16	1067.65	3035.95	1067.98	2810.42
1070.63	773.49	1070.63	3185.45	1070.96	3013.64
1073.62	885.76	1073.62	3461.6	1073.95	3250.68
1076.6	897.32	1076.6	3458.8	1076.93	3241.86
1079.59	880.97	1079.59	3456.9	1079.91	3342.66
1082.57	927.45	1082.57	3574.4	1082.89	3511.44
1085.55	983.13	1085.55	3710	1085.87	3557.45
1088.53	1001.64	1088.53	3753.95	1088.85	3559.34
1091.51	959.69	1091.51	3704.35	1091.83	3493.51
1094.48	927.93	1094.48	3660.05	1094.81	3410.76
1097.46	932.41	1097.46	3600.95	1097.78	3392.34
1100.44	946.93	1100.44	3569.1	1100.75	3305.45
1103.41	937.99	1103.41	3515.5	1103.73	3124.89
1106.38	952.44	1106.38	3461.3	1106.7	3042.56
1109.35	974.83	1109.35	3340.7	1109.67	2982.51
1112.32	1028.67	1112.32	3232.1	1112.64	2789.75
1115.29	1006.49	1115.29	3114.2	1115.61	2591.56
1118.26	1030.61	1118.26	2987.35	1118.58	2481.66
1121.23	1147.02	1121.23	2935.05	1121.54	2464.89
1124.19	1355.03	1124.19	2992.95	1124.51	2383.5
1127.16	1465.58	1127.16	2925.1	1127.47	2235.09
1130.12	1559.97	1130.12	2720.35	1130.43	2065.77
1133.09	1958.8	1133.09	2789.55	1133.4	2156.68
1136.05	2518.53	1136.05	3004.45	1136.36	2238.92
1139.01	3274.51	1139.01	3141.7	1139.32	2284.04
1141.97	4508.33	1141.97	3527.1	1142.28	2422.25
1144.93	6279.35	1144.93	3947.75	1145.23	2353.14
1147.88	8696.26	1147.88	4643	1148.19	2086.02
1150.84	11492.8	1150.84	5622.9	1151.14	1731.83
1153.79	13844.7	1153.79	6761.9	1154.1	1426.52
1156.75	13947.2	1156.75	7374.6	1157.05	1254.6
1159.7	11751.5	1159.7	7236.6	1160	1127.32
1162.65	8421.38	1162.65	6559.5	1162.95	1045.72
1165.6	5074.92	1165.6	5139.2	1165.9	974.3
1168.55	2810.17	1168.55	3706.85	1168.85	873.22
1171.5	1679.96	1171.5	2680.65	1171.8	821.43
1174.45	1093.9	1174.45	1988.2	1174.74	803.02
1177.39	792.2	1177.39	1545.2	1177.69	725.55
1180.34	639.34	1180.34	1279.55	1180.63	664.52
1183.28	509.33	1183.28	1056.95	1183.58	589.07
1186.22	383.33	1186.22	830.2	1186.52	485.26
1189.16	318.47	1189.16	777.9	1189.46	482.48
1192.1	331.37	1192.1	751.75	1192.4	462
1195.04	251.02	1195.04	649.5	1195.34	389.8
1197.98	223.32	1197.98	560.7	1198.27	352.84
1200.92	231.63	1200.92	542.45	1201.21	354.12
1203.85	293.58	1203.85	583.85	1204.15	313.73
1206.79	264.09	1206.79	527.8	1207.08	281.99
1209.72	227.31	1209.72	454.1	1210.01	294.38
1212.66	253.43	1212.66	497.2	1212.94	266.71
1215.59	279.1	1215.59	533.75	1215.88	220.94
1218.52	236.68	1218.52	433.3	1218.81	199
1221.45	224.16	1221.45	421.1	1221.73	189.7
1224.38	325.7	1224.38	531.7	1224.66	243.19
1227.3	408.74	1227.3	624.6	1227.59	247.57
1230.23	393.04	1230.23	551	1230.51	191.64
1233.15	451.6	1233.15	599.8	1233.44	257.31
1236.08	571.26	1236.08	690.3	1236.36	254.31
1239	619.28	1239	634.9	1239.28	223.55
1241.92	706.31	1241.92	685.65	1242.2	249.69
1244.84	787.05	1244.84	688.55	1245.12	234.92
1247.76	792.3	1247.76	623.8	1248.04	202.99
1250.68	815.95	1250.68	644.8	1250.96	238.8
1253.6	885.57	1253.6	649.9	1253.88	245.35
1256.52	887.44	1256.52	625.25	1256.79	264.45
1259.43	864.82	1259.43	632.45	1259.71	240.54
1262.34	866.82	1262.34	631.45	1262.62	246.77
1265.26	846.72	1265.26	606.65	1265.53	227.29
1268.17	837.14	1268.17	599	1268.44	215.91
1271.08	787.06	1271.08	530	1271.35	201.52
1273.99	740.75	1273.99	511.45	1274.26	200.03
1276.9	685.05	1276.9	511.25	1277.17	217.48
1279.81	648.61	1279.81	492.35	1280.08	200.27
1282.71	628.98	1282.71	491.25	1282.98	218.71
1285.62	617.41	1285.62	498.5	1285.89	222.19
1288.52	537.46	1288.52	430.6	1288.79	216.47
1291.43	480.57	1291.43	357.65	1291.69	188.24
1294.33	496.34	1294.33	371.9	1294.59	213.71
1297.23	442.62	1297.23	308.9	1297.5	213.97
1300.13	415.62	1300.13	299.7	1300.39	229.03
1303.03	398.43	1303.03	272	1303.29	255.78
1305.93	351	1305.93	279.1	1306.19	294.03
1308.82	346.74	1308.82	318.25	1309.09	276.42
1311.72	298.69	1311.72	262.3	1311.98	251.31
1314.61	247.1	1314.61	202.95	1314.87	235.05
1317.51	211.43	1317.51	186.25	1317.77	262.18
1320.4	190.42	1320.4	199.4	1320.66	271.76
1323.29	183.18	1323.29	196.25	1323.55	250.29
1326.18	193.59	1326.18	186.45	1326.44	210.41
1329.07	157.68	1329.07	194.6	1329.33	179.28
1331.96	137.03	1331.96	160.75	1332.22	173.09
1334.85	144.59	1334.85	198.8	1335.1	191.16
1337.73	195.92	1337.73	240.9	1337.99	183.97
1340.62	181.01	1340.62	199.55	1340.87	151.77
1343.5	169.31	1343.5	174.7	1343.76	128.98
1346.38	166.69	1346.38	160.1	1346.64	144.18
1349.27	143.62	1349.27	166.05	1349.52	112.33
1352.15	111.67	1352.15	139.05	1352.4	105.18
1355.03	111.04	1355.03	120.25	1355.28	128.68
1357.91	148.12	1357.91	146.5	1358.16	140.67
1360.78	162.32	1360.78	175.55	1361.03	118.11
1363.66	140.33	1363.66	137.8	1363.91	111.35
1366.54	120.26	1366.54	110.85	1366.78	131.34
1369.41	140.55	1369.41	128.3	1369.66	135.72
1372.28	138.01	1372.28	150.85	1372.53	117.66
1375.16	159.54	1375.16	136.1	1375.4	107.59
1378.03	140.18	1378.03	130.55	1378.27	118.92
1380.9	140.18	1380.9	119.85	1381.14	109.55
1383.77	93.56	1383.77	105	1384.01	96.63
1386.63	62.3	1386.63	48.3	1386.88	80.71
1389.5	84.6	1389.5	95.7	1389.74	92.49
1392.37	174.47	1392.37	124.5	1392.61	132.82
1395.23	137.81	1395.23	131.95	1395.47	102.44
1398.1	147.16	1398.1	121.4	1398.34	121.22
1400.96	140.68	1400.96	132.75	1401.2	120.19
1403.82	125.06	1403.82	109.45	1404.06	112.56
1406.68	87.27	1406.68	47.4	1406.92	97.48
1409.54	100.89	1409.54	62.5	1409.78	108.86
1412.4	129.77	1412.4	105.6	1412.64	120.88
1415.26	90.92	1415.26	52.2	1415.49	93.35
1418.11	56.84	1418.11	32.55	1418.35	89.57
1420.97	51.22	1420.97	12.75	1421.2	59.29
1423.82	81.83	1423.82	41.3	1424.06	92.61
1426.68	110.54	1426.68	91.3	1426.91	125.78
1429.53	144.83	1429.53	122.35	1429.76	189.15
1432.38	130.13	1432.38	133.5	1432.61	216.87
1435.23	123.1	1435.23	126.65	1435.46	264.89
1438.08	101.88	1438.08	68.15	1438.31	273.71
1440.93	42.28	1440.93	27.85	1441.16	223.33
1443.78	59.65	1443.78	36.5	1444	241
1446.62	98.84	1446.62	89.1	1446.85	215.72
1449.47	75.69	1449.47	60.6	1449.69	175.94
1452.31	80.31	1452.31	61.3	1452.54	168.67
1455.16	127.45	1455.16	107.6	1455.38	172.14
1458	143.35	1458	125.15	1458.22	155.01
1460.84	133.67	1460.84	80.35	1461.06	122.08
1463.68	74.86	1463.68	59.6	1463.9	89.2
1466.52	48.67	1466.52	52.55	1466.74	82.08
1469.35	88.39	1469.35	75.2	1469.57	85.3
1472.19	112.23	1472.19	96.35	1472.41	72.67
1475.03	79.33	1475.03	94.75	1475.25	63.7
1477.86	120.06	1477.86	109.15	1478.08	79.52
1480.7	132.25	1480.7	118.7	1480.91	63
1483.53	130.76	1483.53	137.1	1483.74	34.73
1486.36	97.28	1486.36	107.15	1486.57	21.2
1489.19	84.12	1489.19	92.65	1489.4	27.13
1492.02	88.23	1492.02	140.3	1492.23	74.41
1494.85	74.16	1494.85	114.4	1495.06	82.74
1497.68	128.55	1497.68	175.05	1497.89	86.36
1500.5	162.81	1500.5	211.4	1500.71	104.44
1503.33	166.14	1503.33	228.05	1503.54	101.57
1506.15	146.89	1506.15	224.6	1506.36	92.8
1508.98	139.3	1508.98	169.85	1509.18	82.98
1511.8	119.13	1511.8	177.7	1512.01	64.97
1514.62	70.07	1514.62	116.4	1514.83	49.5
1517.44	112.64	1517.44	151.45	1517.65	72.18
1520.26	143.02	1520.26	177.05	1520.47	68.21
1523.08	138.46	1523.08	186.95	1523.28	72.95
1525.9	93.58	1525.9	152.6	1526.1	45.33
1528.71	122.26	1528.71	141.3	1528.91	65.07
1531.53	203.16	1531.53	216.95	1531.73	80
1534.34	178.53	1534.34	231.25	1534.54	67.89
1537.15	113.01	1537.15	136.75	1537.36	28.63
1539.97	70.11	1539.97	94.35	1540.17	28.26
1542.78	170.67	1542.78	191.05	1542.98	62.9
1545.59	210.41	1545.59	223.05	1545.79	70.99
1548.4	175.66	1548.4	198.35	1548.59	73.98
1551.21	132.42	1551.21	139.95	1551.4	59.52
1554.01	152.36	1554.01	184.35	1554.21	72.41
1556.82	171.26	1556.82	219.25	1557.01	69.95
1559.62	159.47	1559.62	177.6	1559.82	52.74
1562.43	117.66	1562.43	153.75	1562.62	39.53
1565.23	184.11	1565.23	250.4	1565.42	97.22
1568.03	225.02	1568.03	280.45	1568.23	94.91
1570.83	201.96	1570.83	264.05	1571.03	120.15
1573.63	233	1573.63	265.4	1573.82	101.15
1576.43	208.62	1576.43	266	1576.62	86.19
1579.23	142.45	1579.23	222.65	1579.42	54.33
1582.03	73.7	1582.03	171.65	1582.22	44.23
1584.82	101.86	1584.82	206.9	1585.01	53.27
1587.62	109.69	1587.62	241.2	1587.81	58.47
1590.41	183.89	1590.41	281.75	1590.6	77.06
1593.21	226.9	1593.21	342.85	1593.39	90.15
1596	191.97	1596	343.95	1596.18	115.75
1598.79	194.02	1598.79	363.85	1598.97	87.59
1601.58	163.72	1601.58	328.55	1601.76	58.74
1604.37	194.15	1604.37	331.3	1604.55	62.53
1607.16	162.99	1607.16	350.9	1607.34	73.58
1609.94	189.99	1609.94	373	1610.12	80.07
1612.73	190.06	1612.73	379.3	1612.91	86.12
1615.51	139.04	1615.51	345.55	1615.69	58.96
1618.3	152.59	1618.3	329.4	1618.48	82.56
1621.08	274	1621.08	469.35	1621.26	155.2
1623.86	242.63	1623.86	468	1624.04	134.19
1626.64	184.43	1626.64	395.95	1626.82	76.49
1629.42	150.18	1629.42	384.2	1629.6	49.73
1632.2	74.85	1632.2	309.8	1632.38	50.42
1634.98	97.24	1634.98	317.95	1635.15	60.57
1637.76	165.19	1637.76	372.6	1637.93	114.66
1640.53	269.9	1640.53	455.8	1640.71	169.65
1643.31	272.83	1643.31	468.85	1643.48	145.29
1646.08	158.27	1646.08	359.9	1646.25	96.43
1648.85	94.23	1648.85	307.15	1649.03	104.12
1651.63	114.85	1651.63	289.45	1651.8	119.61
1654.4	135.98	1654.4	336.95	1654.57	130.95
1657.17	152.27	1657.17	307.25	1657.34	135.73
1659.94	146.33	1659.94	307.15	1660.1	170.77
1662.7	178.75	1662.7	298	1662.87	175.7
1665.47	118.48	1665.47	253.45	1665.64	146.99
1668.24	86.38	1668.24	221.2	1668.4	170.22
1671	109.03	1671	242.45	1671.17	186.55
1673.77	125.25	1673.77	230.85	1673.93	146.13
1676.53	60.63	1676.53	160.6	1676.69	139.86
1679.29	87.98	1679.29	195.9	1679.46	172.59
1682.05	101.93	1682.05	188.7	1682.22	160.91
1684.81	77.55	1684.81	165.15	1684.97	126.23
1687.57	81.33	1687.57	160.05	1687.73	139.1
1690.33	74.41	1690.33	150.5	1690.49	169.62
1693.09	86.36	1693.09	167.35	1693.25	145.39
1695.84	97.47	1695.84	141.45	1696	155.01
1698.6	120.04	1698.6	155.75	1698.76	143.92
1701.35	90.83	1701.35	133.9	1701.51	163.43
1704.11	80.27	1704.11	133.8	1704.26	150.54
1706.86	78.47	1706.86	111.25	1707.01	131.1
1709.61	50.88	1709.61	90.15	1709.77	121.8
1712.36	42	1712.36	60.2	1712.51	123.5
1715.11	19.88	1715.11	87.2	1715.26	121.65
1717.86	19.52	1717.86	71.6	1718.01	143.24
1720.61	65.02	1720.61	135.2	1720.76	155.33
1723.35	101.43	1723.35	132.65	1723.5	126.12
1726.1	78.5	1726.1	109	1726.25	130.91
1728.84	62.72	1728.84	99.2	1728.99	116.69
1731.59	76.45	1731.59	71.55	1731.73	101.22
1734.33	72.75	1734.33	88.8	1734.48	93.29
1737.07	78.2	1737.07	84.35	1737.22	75.01
1739.81	56.4	1739.81	48.65	1739.96	67.73
1742.55	15.12	1742.55	36.95	1742.7	88.84
1745.29	40.39	1745.29	41.35	1745.43	67.7
1748.03	34.72	1748.03	9	1748.17	38.15
1750.76	69.26	1750.76	36.65	1750.91	67.4
1753.5	154.4	1753.5	108.05	1753.64	107.04
1756.23	146.2	1756.23	104.95	1756.37	89.93
1758.97	154.06	1758.97	120.6	1759.11	90.17
1761.7	143.82	1761.7	83.25	1761.84	70.8
1764.43	55.54	1764.43	34.3	1764.57	53.32
1767.16	35.51	1767.16	32.25	1767.3	57.09
1769.89	53.39	1769.89	18.05	1770.03	47.25
1772.62	63.68	1772.62	-4.05	1772.76	25.01
1775.35	58.52	1775.35	-2.35	1775.49	33.66
1778.08	110.16	1778.08	60.05	1778.21	95.25
1780.8	148.66	1780.8	87.05	1780.94	71.39
1783.53	117.52	1783.53	76.05	1783.66	40.32
1786.25	95.53	1786.25	38.95	1786.38	12.1
1788.97	97.59	1788.97	17.85	1789.11	73.17
1791.7	149.46	1791.7	78.65	1791.83	104.58
1794.42	147.78	1794.42	53.9	1794.55	75.44
1797.14	98.1	1797.14	47.2	1797.27	38.79
1799.86	111.98	1799.86	43.75	1799.99	36.83
1802.57	52.71	1802.57	6.9	1802.7	17.86
1805.29	35.74	1805.29	-3.8	1805.42	37.39
1808.01	27.03	1808.01	9.6	1808.14	58.21
1810.72	129.82	1810.72	57.9	1810.85	59.87
1813.44	155.01	1813.44	105.3	1813.57	63.72
1816.15	142.35	1816.15	103	1816.28	59.91
1818.86	125.24	1818.86	58.15	1818.99	92.95
1821.58	132.38	1821.58	45.7	1821.7	69.38
1824.29	127.88	1824.29	74.85	1824.41	70.09
1827	187.33	1827	113.3	1827.12	77.9
1829.7	157.62	1829.7	113.95	1829.83	94.05
1832.41	98.07	1832.41	59.85	1832.53	62.45
1835.12	81.52	1835.12	17.55	1835.24	40.03
1837.83	84.51	1837.83	17.65	1837.95	62.55
1840.53	138.86	1840.53	46.7	1840.65	46.31
1843.23	128.91	1843.23	55.8	1843.35	78.42
1845.94	103.45	1845.94	59.65	1846.06	61.56
1848.64	78.65	1848.64	48.15	1848.76	74.59
1851.34	143.19	1851.34	104.35	1851.46	81.96
1854.04	204.73	1854.04	138.55	1854.16	74.17
1856.74	132.27	1856.74	83.95	1856.86	59.07
1859.44	123.9	1859.44	50.95	1859.55	85.11
1862.14	164.49	1862.14	95.3	1862.25	96.64
1864.83	110.17	1864.83	73.95	1864.95	94.81
1867.53	81.2	1867.53	30.15	1867.64	40.81
1870.22	74.62	1870.22	59.6	1870.33	69.26
1872.91	84.69	1872.91	20.1	1873.03	79.79
1875.61	68.21	1875.61	16.3	1875.72	50.01
1878.3	96.22	1878.3	51.5	1878.41	68.97
1880.99	79.78	1880.99	56.65	1881.1	71.56
1883.68	142.18	1883.68	88.85	1883.79	77.65
1886.37	106.18	1886.37	72.8	1886.48	93.81
1889.06	198.48	1889.06	145.6	1889.16	109.17
1891.74	152.61	1891.74	126.9	1891.85	100.91
1894.43	65.4	1894.43	43.3	1894.53	44.79
1897.11	-14.63	1897.11	-10.6	1897.22	-6.69
1899.8	-4.21	1899.8	-6.25	1899.9	27.26
1902.48	94.65	1902.48	28.2	1902.58	64.65
1905.16	106.06	1905.16	63.05	1905.27	87.58
1907.84	123.81	1907.84	91.65	1907.95	61.24
1910.52	62.46	1910.52	51.5	1910.63	46.98
1913.2	75.1	1913.2	58.4	1913.31	48.02
1915.88	65.23	1915.88	64.7	1915.98	76.99
1918.56	107.96	1918.56	80.75	1918.66	85.84
1921.24	41.94	1921.24	53.3	1921.34	36.34
1923.91	72.71	1923.91	70.95	1924.01	49.47
1926.59	47.59	1926.59	53.3	1926.68	37.53
1929.26	59.1	1929.26	56.15	1929.36	59.03
1931.93	89.47	1931.93	79.8	1932.03	54.42
1934.61	86.18	1934.61	83.55	1934.7	55.34
1937.28	96.49	1937.28	82.3	1937.37	39.41
1939.95	36.45	1939.95	24.5	1940.04	30.95
1942.62	43.15	1942.62	67.75	1942.71	59.44
1945.28	39.61	1945.28	30.6	1945.38	43.66
1947.95	39.56	1947.95	21.35	1948.04	28.36
1950.62	102.82	1950.62	80.5	1950.71	61.31
1953.28	129.87	1953.28	116.4	1953.37	61.88
1955.95	100.72	1955.95	103.45	1956.04	42.1
1958.61	19.68	1958.61	43.9	1958.7	14.45
1961.27	42.53	1961.27	46.6	1961.36	56.69
1963.93	61.74	1963.93	73.45	1964.02	46.57
1966.6	77.09	1966.6	93.8	1966.68	44.23
1969.26	120.8	1969.26	139.75	1969.34	51.18
1971.91	96.21	1971.91	97.15	1972	50.16
1974.57	51.22	1974.57	88.65	1974.66	46.13
1977.23	39.24	1977.23	67.25	1977.31	26.84
1979.89	66.21	1979.89	78.8	1979.97	59.58
1982.54	62.43	1982.54	103.85	1982.62	57.42
1985.19	84.65	1985.19	137.7	1985.28	71.53
1987.85	93.83	1987.85	132.15	1987.93	48.39
1990.5	27.11	1990.5	90.55	1990.58	44.78
1993.15	71.35	1993.15	140.5	1993.23	84.35
1995.8	67.29	1995.8	147.2	1995.88	67.67
1998.45	125.63	1998.45	154.5	1998.53	100.77
2001.1	135.38	2001.1	165.25	2001.18	79.05
2003.75	103.39	2003.75	60.05	2003.83	99.27
2006.4	152.3	2006.4	87.05	2006.47	118.88
2009.04	136.86	2009.04	76.05	2009.12	89.93
2011.69	90.54	2011.69	38.95	2011.76	64.31
2014.33	81.52	2014.33	17.85	2014.41	95.58
2016.97	88.5	2016.97	78.65	2017.05	95.28
2019.62	84.9	2019.62	53.9	2019.69	91.62
2022.26	153.8	2022.26	47.2	2022.33	96.1
2024.9	154.85	2024.9	43.75	2024.97	102.46
2027.54	153.82	2027.54	6.9	2027.61	115.01
2030.18	129.89	2030.18	-3.8	2030.25	99.3
2032.81	126.28	2032.81	9.6	2032.88	87.17
2035.45	129.72	2035.45	57.9	2035.52	88.83
2038.09	168.22	2038.09	105.3	2038.15	112.58
2040.72	179.63	2040.72	103	2040.79	108.51
2043.36	129.34	2043.36	58.15	2043.42	89.87
2045.99	167.37	2045.99	45.7	2046.05	140.83
2048.62	184.61	2048.62	74.85	2048.69	117.46
2051.25	182.81	2051.25	113.3	2051.32	127.14
2053.88	149.57	2053.88	113.95	2053.95	98.05
2056.51	149.99	2056.51	59.85	2056.58	95.35
2059.14	150.67	2059.14	17.55	2059.2	133.33
2061.77	172.76	2061.77	17.65	2061.83	128.8
2064.39	166.11	2064.39	46.7	2064.46	130.05
2067.02	189.62	2067.02	55.8	2067.08	123.69
2069.65	238.35	2069.65	59.65	2069.71	144.77
2072.27	221.99	2072.27	48.15	2072.33	124.73
2074.89	221.39	2074.89	104.35	2074.95	125.78
2077.51	242.25	2077.51	138.55	2077.57	111.91
2080.14	119.73	2080.14	83.95	2080.19	77.93
2082.76	121.12	2082.76	50.95	2082.81	117.33
2085.38	185.77	2085.38	95.3	2085.43	149.12
2087.99	157.83	2087.99	73.95	2088.05	114.84
2090.61	147.66	2090.61	30.15	2090.67	126.95
2093.23	184.35	2093.23	59.6	2093.28	123.79
2095.84	203.46	2095.84	20.1	2095.9	154.67
2098.46	214.48	2098.46	16.3	2098.51	122.99
2101.07	246.41	2101.07	51.5	2101.13	133.24
2103.69	237.61	2103.69	56.65	2103.74	146.12
2106.3	176.12	2106.3	88.85	2106.35	108.89
2108.91	146.7	2108.91	72.8	2108.96	107.09
2111.52	167.84	2111.52	145.6	2111.57	121.73
2114.13	220.5	2114.13	126.9	2114.18	136.05
2116.74	192.33	2116.74	43.3	2116.79	150.56
2119.35	199.41	2119.35	-10.6	2119.39	124.2
2121.95	219.37	2121.95	-6.25	2122	162.37
2124.56	221.79	2124.56	28.2	2124.61	121.98
2127.16	120.43	2127.16	63.05	2127.21	114.17
2129.77	113.08	2129.77	91.65	2129.81	94.2
2132.37	121.15	2132.37	51.5	2132.42	124.81
2134.97	229.79	2134.97	58.4	2135.02	167
2137.58	279.49	2137.58	64.7	2137.62	179.98
2140.18	223.11	2140.18	80.75	2140.22	118.19
2142.78	157.14	2142.78	53.3	2142.82	108.58
2145.37	182.3	2145.37	70.95	2145.42	141.41
2147.97	192.72	2147.97	53.3	2148.01	140.97
2150.57	127.5	2150.57	56.15	2150.61	86.07
2153.17	76.41	2153.17	79.8	2153.2	59.39
2155.76	125.33	2155.76	83.55	2155.8	64.4
2158.36	106.52	2158.36	82.3	2158.39	65.89
2160.95	133.13	2160.95	24.5	2160.99	101.82
2163.54	186.35	2163.54	67.75	2163.58	129.82
2166.13	180.2	2166.13	30.6	2166.17	116.26
2168.72	156.46	2168.72	21.35	2168.76	83.68
2171.31	173.89	2171.31	80.5	2171.35	100.04
2173.9	167.89	2173.9	116.4	2173.94	108.32
2176.49	147.96	2176.49	103.45	2176.52	68.84
2179.08	110.19	2179.08	43.9	2179.11	43.88
2181.66	105.3	2181.66	46.6	2181.7	59.36
2184.25	92.42	2184.25	73.45	2184.28	56.62
2186.83	125.81	2186.83	93.8	2186.86	76.92
2189.42	98.07	2189.42	139.75	2189.45	85.79
2192	111.4	2192	97.15	2192.03	68.79
2194.58	70.3	2194.58	88.65	2194.61	28.98
2197.16	66.12	2197.16	67.25	2197.19	48.84
2199.74	161.81	2199.74	78.8	2199.77	70.39
2202.32	149.92	2202.32	103.85	2202.35	52.76
2204.9	76.89	2204.9	137.7	2204.93	20.47
2207.48	73.29	2207.48	132.15	2207.5	42.85
2210.06	130.66	2210.06	90.55	2210.08	46.62
2212.63	119.49	2212.63	140.5	2212.65	59.36
2215.21	97.85	2215.21	147.2	2215.23	41.39
2217.78	78.42	2217.78	60.05	2217.8	26.94
2220.35	28.47	2220.35	87.05	2220.37	26.53
2222.92	49.04	2222.92	76.05	2222.95	11.89
2225.5	43.57	2225.5	38.95	2225.52	-1.82
2228.07	62.38	2228.07	17.85	2228.09	21.25
2230.64	111.2	2230.64	78.65	2230.65	48.55
2233.2	99.8	2233.2	53.9	2233.22	4.03
2235.77	77.82	2235.77	47.2	2235.79	14.53
2238.34	105.31	2238.34	43.75	2238.36	51.67
2240.91	168.76	2240.91	6.9	2240.92	53.88
2243.47	51.14	2243.47	-3.8	2243.49	13.12
2246.03	8.09	2246.03	9.6	2246.05	34.69
2248.6	57.96	2248.6	57.9	2248.61	22.74
2251.16	303.7	2251.16	105.3	2251.17	36.96
2253.72	141.46	2253.72	103	2253.73	36.27
2256.28	84.95	2256.28	58.15	2256.29	12.3
2258.84	21	2258.84	45.7	2258.85	20.96
2261.4	41.92	2261.4	74.85	2261.41	43.54
2263.96	130.42	2263.96	113.3	2263.97	32.16
2266.52	60.84	2266.52	113.95	2266.53	-6.5
2269.07	57.47	2269.07	59.85	2269.08	-7.03
2271.63	96.58	2271.63	17.55	2271.64	35.41
2274.18	80.66	2274.18	17.65	2274.19	42.09
2276.74	102.42	2276.74	46.7	2276.74	41.54
2279.29	118.44	2279.29	55.8	2279.3	73.07
2281.84	170.78	2281.84	59.65	2281.85	71.83
2284.39	153.45	2284.39	48.15	2284.4	72.86
2286.94	124.99	2286.94	104.35	2286.95	65.13
2289.49	15.79	2289.49	138.55	2289.5	37.68
2292.04	104.57	2292.04	83.95	2292.04	70.86
2294.59	124.63	2294.59	50.95	2294.59	49.52
2297.14	93.25	2297.14	95.3	2297.14	33.35
2299.68	78.64	2299.68	73.95	2299.68	39.27
2302.23	95.46	2302.23	30.15	2302.23	104.78
2304.77	204.65	2304.77	59.6	2304.77	122.66
2307.31	216.16	2307.31	20.1	2307.31	117.23
2309.86	181.19	2309.86	16.3	2309.85	96.27
2312.4	144.69	2312.4	51.5	2312.4	70.91
2314.94	107.72	2314.94	56.65	2314.94	86.57
2317.48	159.11	2317.48	88.85	2317.47	81.52
2320.02	133.58	2320.02	72.8	2320.01	60.05
2322.56	101.72	2322.56	145.6	2322.55	94.07
2325.09	123.23	2325.09	126.9	2325.09	167.02
2327.63	208.97	2327.63	43.3	2327.62	186.51
2330.16	251.27	2330.16	-10.6	2330.16	209.53
2332.7	256.3	2332.7	-6.25	2332.69	224.68
2335.23	192.2	2335.23	28.2	2335.23	184.23
2337.77	118.22	2337.77	63.05	2337.76	188.41
2340.3	159.71	2340.3	91.65	2340.29	228.22
2342.83	159.77	2342.83	51.5	2342.82	198.52
2345.36	202.21	2345.36	58.4	2345.35	212.81
2347.89	130.21	2347.89	64.7	2347.88	254.39
2350.42	159.89	2350.42	80.75	2350.41	263.36
2352.95	147.09	2352.95	53.3	2352.93	317.06
2355.47	217.36	2355.47	70.95	2355.46	372.25
2358	225.91	2358	53.3	2357.98	342.53
2360.52	181.42	2360.52	56.15	2360.51	352.7
2363.05	218.06	2363.05	79.8	2363.03	367.71
2365.57	192.77	2365.57	83.55	2365.56	366.31
2368.09	199.39	2368.09	82.3	2368.08	412.44
2370.62	217.69	2370.62	24.5	2370.6	408.62
2373.14	186.87	2373.14	67.75	2373.12	383.69
2375.66	185.71	2375.66	30.6	2375.64	402.8
2378.18	219.72	2378.18	21.35	2378.16	409.25
2380.69	198.71	2380.69	80.5	2380.67	423.04
2383.21	223.76	2383.21	116.4	2383.19	430.02
2385.73	285.09	2385.73	103.45	2385.71	490.35
2388.24	297.39	2388.24	43.9	2388.22	494.06
2390.76	130.36	2390.76	46.6	2390.74	430.47
2393.27	163.64	2393.27	73.45	2393.25	466.47
2395.79	257.35	2395.79	93.8	2395.76	460.27
2398.3	245.98	2398.3	139.75	2398.27	463.05
2400.81	192.48	2400.81	97.15	2400.79	447.33
2403.32	136.01	2403.32	88.65	2403.3	469.25
2405.83	115.3	2405.83	67.25	2405.8	450.07
2408.34	178.91	2408.34	78.8	2408.31	469.63
2410.85	228.09	2410.85	103.85	2410.82	497.48
2413.36	232.39	2413.36	137.7	2413.33	511.63
2415.86	204.86	2415.86	132.15	2415.83	451.42
2418.37	168.8	2418.37	90.55	2418.34	453.2
2420.87	138.51	2420.87	140.5	2420.84	416.13
2423.38	132.79	2423.38	147.2	2423.35	440
2425.88	187.24	2425.88	60.05	2425.85	501.47
2428.38	246.66	2428.38	87.05	2428.35	482.29
2430.88	177.34	2430.88	76.05	2430.85	444.74
2433.38	141.6	2433.38	38.95	2433.35	434.65
2435.88	174.73	2435.88	17.85	2435.85	417.3
2438.38	213.97	2438.38	78.65	2438.35	399.99
2440.88	149.88	2440.88	53.9	2440.84	394.93
2443.38	221.76	2443.38	47.2	2443.34	412.66
2445.87	263.41	2445.87	43.75	2445.84	426.09
2448.37	173.38	2448.37	6.9	2448.33	370.87
2450.86	69.76	2450.86	-3.8	2450.82	314.64
2453.36	115.46	2453.36	9.6	2453.32	350.26
2455.85	120.93	2455.85	57.9	2455.81	347.87
2458.34	82.27	2458.34	105.3	2458.3	335.68
2460.83	187.08	2460.83	103	2460.79	387.93
2463.32	272.15	2463.32	58.15	2463.28	382.33
2465.81	174.84	2465.81	45.7	2465.77	311.13
2468.3	117.99	2468.3	74.85	2468.26	325.82
2470.79	118.72	2470.79	113.3	2470.75	330.81
2473.28	146.9	2473.28	113.95	2473.23	305.15
2475.76	114.86	2475.76	59.85	2475.72	276.88
2478.25	72.08	2478.25	17.55	2478.2	241.66
2480.73	50.92	2480.73	17.65	2480.69	270.48
2483.21	87.97	2483.21	46.7	2483.17	295.3
2485.7	127.29	2485.7	55.8	2485.65	290.71
2488.18	100.62	2488.18	59.65	2488.13	287.33
2490.66	114.17	2490.66	48.15	2490.61	293.53
2493.14	160.53	2493.14	104.35	2493.09	307.19
2495.62	166.11	2495.62	138.55	2495.57	274.99
2498.1	61.15	2498.1	83.95	2498.05	231.23
2500.58	63.86	2500.58	50.95	2500.53	249.73
2503.05	90.48	2503.05	95.3	2503	264.06
2505.53	44.62	2505.53	73.95	2505.48	205.35
2508	22.87	2508	30.15	2507.95	198.13
2510.48	69.83	2510.48	59.6	2510.43	270.06
2512.95	157.5	2512.95	20.1	2512.9	279.33
2515.43	115.44	2515.43	16.3	2515.37	284.85
2517.9	153.09	2517.9	51.5	2517.84	266.91
2520.37	71.76	2520.37	56.65	2520.31	238.72
2522.84	66.44	2522.84	88.85	2522.78	249.07
2525.31	92.58	2525.31	72.8	2525.25	262.52
2527.78	59.33	2527.78	145.6	2527.72	253.07
2530.24	59.39	2530.24	126.9	2530.19	243.11
2532.71	143.77	2532.71	43.3	2532.65	259.2
2535.18	115.85	2535.18	-10.6	2535.12	248.43
2537.64	32.8	2537.64	-6.25	2537.58	215.5
2540.11	106.76	2540.11	28.2	2540.05	288.33
2542.57	174.83	2542.57	63.05	2542.51	305.39
2545.03	110.46	2545.03	91.65	2544.97	224.16
2547.49	46.8	2547.49	51.5	2547.43	219.46
2549.96	42.25	2549.96	58.4	2549.89	197.56
2552.42	50.51	2552.42	64.7	2552.35	168.56
2554.88	11.63	2554.88	80.75	2554.81	167.7
2557.33	35.66	2557.33	53.3	2557.27	198.03
2559.79	158.55	2559.79	70.95	2559.73	224.71
2562.25	217.49	2562.25	53.3	2562.18	219.68
2564.7	178.95	2564.7	56.15	2564.64	211.7
2567.16	79.12	2567.16	79.8	2567.09	198.36
2569.61	66.24	2569.61	83.55	2569.55	179.87
2572.07	66.92	2572.07	82.3	2572	199.61
2574.52	68.96	2574.52	24.5	2574.45	155.7
2576.97	-10.54	2576.97	67.75	2576.9	146.34
2579.42	53.86	2579.42	30.6	2579.35	158.41
2581.87	203.02	2581.87	21.35	2581.8	184.13
2584.32	142.29	2584.32	80.5	2584.25	168.05
2586.77	201.66	2586.77	116.4	2586.7	205.05
2589.22	215.2	2589.22	103.45	2589.15	172.4
2591.67	107.84	2591.67	43.9	2591.59	158.24
2594.11	85.94	2594.11	46.6	2594.04	179.07
2596.56	75.65	2596.56	73.45	2596.48	208.9
2599	90.76	2599	93.8	2598.93	150.26
2601.45	53.38	2601.45	139.75	2601.37	83.92
2603.89	60.72	2603.89	97.15	2603.81	130.02
2606.33	98.06	2606.33	88.65	2606.26	139.86
2608.77	92.9	2608.77	67.25	2608.7	154.34
2611.21	162.11	2611.21	78.8	2611.14	205.01
2613.65	179.98	2613.65	103.85	2613.57	153.12
2616.09	156.35	2616.09	137.7	2616.01	137.13
2618.53	199.83	2618.53	132.15	2618.45	214.82
2620.97	221.02	2620.97	90.55	2620.89	205.3
2623.4	191.23	2623.4	60.05	2623.32	165.98
2625.84	137.48	2625.84	87.05	2625.76	157.54
2628.27	88.7	2628.27	76.05	2628.19	176.99
2630.71	135.33	2630.71	38.95	2630.62	162.88
2633.14	125.82	2633.14	17.85	2633.06	158.76
2635.57	143.26	2635.57	78.65	2635.49	116.58
2638	121.07	2638	53.9	2637.92	117.34
2640.44	125.98	2640.44	47.2	2640.35	133.59
2642.87	159.15	2642.87	43.75	2642.78	179.92
2645.29	229.69	2645.29	6.9	2645.21	177.15
2647.72	205.73	2647.72	-3.8	2647.63	154.61
2650.15	125.73	2650.15	9.6	2650.06	156.56
2652.58	178.89	2652.58	57.9	2652.49	205.34
2655	238.36	2655	105.3	2654.91	149.76
2657.43	157.54	2657.43	103	2657.34	106.12
2659.85	146.98	2659.85	58.15	2659.76	166.52
2662.27	249.63	2662.27	45.7	2662.18	182.05
2664.7	202.69	2664.7	74.85	2664.61	138.27
2667.12	218.81	2667.12	113.3	2667.03	124.33
2669.54	174.09	2669.54	113.95	2669.45	134.37
2671.96	167.93	2671.96	59.85	2671.87	110.39
2674.38	129.62	2674.38	17.55	2674.28	112.1
2676.8	189.88	2676.8	17.65	2676.7	174.6
2679.21	250	2679.21	46.7	2679.12	168.13
2681.63	212.08	2681.63	55.8	2681.54	150.99
2684.05	156.51	2684.05	59.65	2683.95	129.69
2686.46	235.91	2686.46	48.15	2686.37	155.72
2688.88	273.86	2688.88	104.35	2688.78	140.94
2691.29	212.38	2691.29	138.55	2691.19	114.99
2693.7	180.61	2693.7	83.95	2693.6	100.97
2696.11	134.69	2696.11	50.95	2696.02	91.09
2698.53	145.24	2698.53	95.3	2698.43	124.23
2700.94	213.49	2700.94	73.95	2700.84	129.36
2703.35	174.8	2703.35	30.15	2703.24	79.52
2705.75	120.93	2705.75	59.6	2705.65	58.27
2708.16	156.31	2708.16	20.1	2708.06	126.89
2710.57	245.9	2710.57	16.3	2710.47	163.9
2712.98	262.1	2712.98	51.5	2712.87	140.13
2715.38	208.91	2715.38	56.65	2715.28	145.2
2717.79	176.54	2717.79	88.85	2717.68	131.5
2720.19	150.77	2720.19	72.8	2720.08	110.83
2722.59	196.1	2722.59	145.6	2722.49	110.88
2724.99	199.35	2724.99	126.9	2724.89	112.07
2727.4	185.96	2727.4	43.3	2727.29	99.48
2729.8	196.98	2729.8	-10.6	2729.69	69.73
2732.2	126.4	2732.2	-6.25	2732.09	10.05
2734.6	90.84	2734.6	28.2	2734.49	1.5
2736.99	130.58	2736.99	63.05	2736.88	96.98
2739.39	205.98	2739.39	91.65	2739.28	164.83
2741.79	258.49	2741.79	51.5	2741.68	138.02
2744.18	248.86	2744.18	58.4	2744.07	109.23
2746.58	224.89	2746.58	64.7	2746.47	93.26
2748.97	192.58	2748.97	80.75	2748.86	79.93
2751.37	170.32	2751.37	53.3	2751.25	79.92
2753.76	162.92	2753.76	70.95	2753.64	65.18
2756.15	140.13	2756.15	53.3	2756.04	33.97
2758.54	49.2	2758.54	56.15	2758.43	18.48
2760.93	50.98	2760.93	79.8	2760.82	47.82
2763.32	128.82	2763.32	83.55	2763.2	69.14
2765.71	191.01	2765.71	82.3	2765.59	91.53
2768.1	173.51	2768.1	24.5	2767.98	88.44
2770.48	205.92	2770.48	67.75	2770.37	131.37
2772.87	244.03	2772.87	30.6	2772.75	106.88
2775.26	167.81	2775.26	21.35	2775.14	70.06
2777.64	162.24	2777.64	80.5	2777.52	59.96
2780.02	119.12	2780.02	116.4	2779.9	30.39
2782.41	21.37	2782.41	103.45	2782.29	-12.91
2784.79	75.97	2784.79	43.9	2784.67	32.76
2787.17	129.08	2787.17	46.6	2787.05	60.85
2789.55	110.29	2789.55	73.45	2789.43	75.16
2791.93	155.26	2791.93	93.8	2791.81	99.24
2794.31	181.74	2794.31	139.75	2794.19	86.25
2796.69	157.47	2796.69	97.15	2796.56	64.23
2799.07	214.06	2799.07	88.65	2798.94	96.13
2801.44	207.11	2801.44	67.25	2801.32	79.05
2803.82	176.41	2803.82	78.8	2803.69	57.39
2806.19	153.46	2806.19	103.85	2806.07	33.61
2808.57	92.63	2808.57	137.7	2808.44	14.9
2810.94	42.49	2810.94	132.15	2810.81	31.66
2813.31	149.97	2813.31	90.55	2813.18	49.09
2815.69	150.99	2815.69	140.5	2815.56	31.4
2818.06	102.68	2818.06	147.2	2817.93	29.03
2820.43	59.71	2820.43	60.05	2820.3	11.03
2822.8	84	2822.8	87.05	2822.67	35.21
2825.16	112.1	2825.16	76.05	2825.03	63.85
2827.53	213.25	2827.53	38.95	2827.4	127.23
2829.9	321.9	2829.9	17.85	2829.77	157.07
2832.27	209.91	2832.27	78.65	2832.13	101.04
2834.63	74.12	2834.63	53.9	2834.5	64.53
2837	66.99	2837	47.2	2836.86	92.09
2839.36	78.06	2839.36	43.75	2839.23	122.38
2841.72	114.23	2841.72	6.9	2841.59	164.9
2844.09	152.76	2844.09	-3.8	2843.95	202.23
2846.45	191.58	2846.45	9.6	2846.31	172.54
2848.81	171.06	2848.81	57.9	2848.67	219.82
2851.17	105.45	2851.17	105.3	2851.03	214.83
2853.53	90.73	2853.53	103	2853.39	224.46
2855.89	82.47	2855.89	58.15	2855.75	278.47
2858.24	204.21	2858.24	45.7	2858.1	329.5
2860.6	156.85	2860.6	74.85	2860.46	310.6
2862.96	107.89	2862.96	113.3	2862.81	313.13
2865.31	73.58	2865.31	113.95	2865.17	301.03
2867.67	113.87	2867.67	59.85	2867.52	291.36
2870.02	162.82	2870.02	17.55	2869.88	346.11
2872.37	181.01	2872.37	17.65	2872.23	361.49
2874.72	195.86	2874.72	46.7	2874.58	416.39
2877.08	241.31	2877.08	55.8	2876.93	398.16
2879.43	189.7	2879.43	59.65	2879.28	331.21
2881.78	139.2	2881.78	48.15	2881.63	325.49
2884.12	147.19	2884.12	104.35	2883.98	372.24
2886.47	153.44	2886.47	138.55	2886.33	334.26
2888.82	114.43	2888.82	83.95	2888.67	371.81
2891.17	173.52	2891.17	50.95	2891.02	446.78
2893.51	211.91	2893.51	95.3	2893.36	491.88
2895.86	274.05	2895.86	73.95	2895.71	504.85
2898.2	256.64	2898.2	30.15	2898.05	548.55
2900.55	204.48	2900.55	59.6	2900.4	551.63
2902.89	179.16	2902.89	20.1	2902.74	601.17
2905.23	158.24	2905.23	16.3	2905.08	633.85
2907.57	91.97	2907.57	51.5	2907.42	652.65
2909.91	113.44	2909.91	56.65	2909.76	751.67
2912.25	211.61	2912.25	88.85	2912.1	876.62
2914.59	172.58	2914.59	72.8	2914.44	868.09
2916.93	164.14	2916.93	145.6	2916.77	881.99
2919.26	201.85	2919.26	126.9	2919.11	949.01
2921.6	214.25	2921.6	43.3	2921.45	946.81
2923.94	158.75	2923.94	-10.6	2923.78	950.68
2926.27	119.2	2926.27	-6.25	2926.11	931.98
2928.61	135.64	2928.61	28.2	2928.45	937.45
2930.94	250.02	2930.94	63.05	2930.78	985.95
2933.27	285.95	2933.27	91.65	2933.11	958.92
2935.6	261.07	2935.6	51.5	2935.44	853.27
2937.93	205.99	2937.93	58.4	2937.77	776.89
2940.26	157.85	2940.26	64.7	2940.1	716.24
2942.59	152.3	2942.59	80.75	2942.43	683.16
2944.92	172.29	2944.92	53.3	2944.76	733.26
2947.25	249.63	2947.25	70.95	2947.09	777.63
2949.58	208.36	2949.58	53.3	2949.41	656.88
2951.9	165.73	2951.9	56.15	2951.74	591.5
2954.23	214.94	2954.23	79.8	2954.07	609.94
2956.55	237.79	2956.55	83.55	2956.39	585.71
2958.88	247.94	2958.88	82.3	2958.71	548.05
2961.2	194.62	2961.2	24.5	2961.04	466.27
2963.52	199.15	2963.52	67.75	2963.36	466.02
2965.84	178.66	2965.84	30.6	2965.68	391.88
2968.17	143.41	2968.17	21.35	2968	370.97
2970.49	232.66	2970.49	80.5	2970.32	412.19
2972.8	263.59	2972.8	116.4	2972.64	411.93
2975.12	293.56	2975.12	103.45	2974.95	375.59
2977.44	212.32	2977.44	43.9	2977.27	303.88
2979.76	130.41	2979.76	46.6	2979.59	227.99
2982.07	129.55	2982.07	73.45	2981.9	226.02
2984.39	178.47	2984.39	93.8	2984.22	237.68
2986.7	137.07	2986.7	139.75	2986.53	205.46
2989.02	177.46	2989.02	97.15	2988.85	177.71
2991.33	264.49	2991.33	88.65	2991.16	194.79
2993.64	253.41	2993.64	67.25	2993.47	183.94
2995.96	125.06	2995.96	78.8	2995.78	127.26
2998.27	126.19	2998.27	103.85	2998.09	130.11
3000.58	196.66	3000.58	137.7	3000.4	91.03

## Sheet: Fig.3c
Time (s)	FARP-1	FARP-2	FARP-3	Relative Intensity (%)	STD
0	1	1	1	1	9.422e-09
0.154	0.980921	1.12782	0.98907	1.0326	0.06741
0.302	0.940096	1.06013	0.888473	0.9629	0.07191
0.452	0.966048	1.03064	0.931181	0.97596	0.0412
0.601	0.909016	0.944552	0.929157	0.92758	0.01455
0.75	0.994051	1.09912	0.894849	0.99601	0.0834
0.899	0.909939	0.957928	0.871976	0.91328	0.03517
1.047	0.92153	1.0814	0.907904	0.97028	0.07877
1.196	0.924915	1.08231	0.874709	0.96065	0.08844
1.345	0.946046	0.991768	0.91013	0.94931	0.03341
1.494	0.942455	1.02858	0.908106	0.95971	0.05068
1.643	0.806442	0.872413	0.823904	0.83425	0.02791
1.792	0.98246	1.14782	0.930068	1.02012	0.0928
1.942	0.920812	1.11192	0.943224	0.99199	0.0853
2.09	0.913837	0.948897	0.884526	0.91575	0.02631
9.722	0.166889	0.307877	0.131161	0.20198	0.07629
9.87	0.235922	0.275752	0.233681	0.24845	0.01933
10.018	0.294081	0.371556	0.273454	0.31303	0.04223
10.168	0.199918	0.235281	0.156462	0.19722	0.03223
10.316	0.273156	0.393049	0.250278	0.30549	0.06261
10.465	0.208226	0.349263	0.211315	0.25627	0.06577
10.615	0.269156	0.406311	0.264143	0.3132	0.06587
10.763	0.288542	0.399451	0.316466	0.33482	0.0471
10.913	0.250179	0.353378	0.274365	0.29264	0.04407
11.061	0.293876	0.416829	0.224674	0.31179	0.07946
11.21	0.211714	0.313593	0.261006	0.2621	0.0416
11.359	0.394297	0.403224	0.245825	0.34778	0.07219
11.509	0.147913	0.344004	0.174982	0.2223	0.08676
11.657	0.18166	0.260089	0.231353	0.22437	0.0324
11.807	0.219099	0.368583	0.242081	0.27659	0.06572
11.955	0.227203	0.326626	0.197854	0.25056	0.0551
12.104	0.240948	0.346976	0.265155	0.28436	0.04537
12.253	0.194994	0.265348	0.237324	0.23256	0.02892
12.402	0.409786	0.508174	0.364032	0.42733	0.06014
12.551	0.354908	0.407454	0.34035	0.36757	0.02882
12.7	0.232229	0.292443	0.269305	0.26466	0.0248
12.85	0.245974	0.30319	0.252505	0.26722	0.02557
12.998	0.181352	0.251629	0.17984	0.20427	0.03349
13.147	0.334188	0.484738	0.341463	0.3868	0.06932
13.296	0.320033	0.400709	0.355126	0.35862	0.03303
13.445	0.251718	0.30822	0.30675	0.2889	0.0263
13.595	0.2271	0.304562	0.244105	0.25859	0.03324
13.743	0.260232	0.402767	0.290558	0.31785	0.06131
13.892	0.261155	0.350177	0.256755	0.28936	0.04304
14.042	0.194481	0.275409	0.213744	0.22788	0.03452
14.19	0.336137	0.52075	0.333671	0.39685	0.08761
14.339	0.296851	0.277695	0.278109	0.28422	0.00893
14.488	0.295928	0.389048	0.300273	0.32842	0.04291
14.637	0.37768	0.4182	0.396012	0.3973	0.01657
14.787	0.124833	0.3336	0.132578	0.197	0.09664
14.935	0.255821	0.341946	0.263536	0.2871	0.03891
15.084	0.245974	0.35555	0.231859	0.27779	0.05528
15.233	0.328341	0.39122	0.379415	0.36633	0.02729
15.382	0.410606	0.494569	0.355733	0.4203	0.05709
15.531	0.34342	0.479021	0.29076	0.37107	0.0793
15.68	0.351421	0.444952	0.38488	0.39375	0.0387
15.829	0.279311	0.350291	0.317377	0.31566	0.029
15.978	0.412658	0.486681	0.369598	0.42298	0.04835
16.127	0.30198	0.427575	0.251088	0.32688	0.07417
16.276	0.308852	0.327655	0.320312	0.31894	0.00774
16.425	0.404554	0.541328	0.369193	0.43836	0.07423
16.574	0.251	0.31405	0.240967	0.26867	0.03235
16.723	0.352241	0.371099	0.369902	0.36441	0.00862
16.873	0.310493	0.368469	0.313025	0.33066	0.02675
17.022	0.403631	0.45387	0.349863	0.40245	0.04247
17.171	0.421171	0.392134	0.408359	0.40722	0.01188
17.319	0.355524	0.516063	0.343083	0.40489	0.07878
17.468	0.350395	0.384475	0.361704	0.36552	0.01417
17.617	0.324341	0.4996	0.287218	0.37039	0.09262
17.766	0.311417	0.367669	0.213541	0.29754	0.06368
17.916	0.305467	0.424603	0.259083	0.32972	0.06971
18.064	0.386604	0.499828	0.373545	0.41999	0.0567
18.213	0.365268	0.376358	0.460682	0.40077	0.04261
18.362	0.409375	0.527381	0.352393	0.42972	0.07287
18.511	0.252436	0.275294	0.329825	0.28585	0.03246
18.66	0.24105	0.350863	0.23611	0.27601	0.05297
18.809	0.366294	0.492283	0.385487	0.41469	0.05542
18.958	0.29921	0.478564	0.312519	0.36343	0.08159
19.107	0.314186	0.460729	0.310596	0.36184	0.06994
19.256	0.342394	0.410083	0.368789	0.37376	0.02786
19.405	0.353164	0.597348	0.31181	0.42077	0.12599
19.554	0.493281	0.538013	0.455824	0.49571	0.0336
19.703	0.320238	0.396707	0.342779	0.35324	0.03208
19.852	0.441994	0.44541	0.464831	0.45075	0.01006
20.001	0.414196	0.5427	0.476976	0.47796	0.05247
20.15	0.392553	0.51995	0.406538	0.43968	0.05705
20.299	0.422095	0.452041	0.426273	0.43347	0.01324
20.448	0.47451	0.532868	0.494687	0.50069	0.0242
20.597	0.322392	0.424145	0.331343	0.35929	0.046
20.746	0.48446	0.452727	0.500455	0.47921	0.01984
20.894	0.434198	0.512518	0.464325	0.47035	0.03226
21.044	0.356549	0.418543	0.396114	0.3904	0.02563
21.193	0.390502	0.5427	0.326283	0.41983	0.09075
21.342	0.294389	0.391448	0.337719	0.34119	0.0397
21.491	0.413171	0.44964	0.417974	0.42693	0.01618
21.64	0.439224	0.507488	0.377897	0.44154	0.05293
21.789	0.357165	0.453298	0.330331	0.38026	0.05279
21.938	0.462714	0.653938	0.40755	0.50807	0.10558
22.087	0.56334	0.589002	0.531829	0.56139	0.02338
22.235	0.45779	0.479479	0.543062	0.49344	0.03619
22.384	0.378911	0.427575	0.346726	0.3844	0.03323
22.534	0.457585	0.397622	0.412408	0.42254	0.02551
22.683	0.484255	0.549102	0.477583	0.50365	0.03226
22.832	0.448456	0.49194	0.476166	0.47219	0.01797
22.981	0.455739	0.577112	0.411699	0.48152	0.06995
23.13	0.321366	0.448154	0.268596	0.34604	0.07535
23.278	0.471535	0.548416	0.499038	0.50633	0.03181
23.428	0.589394	0.62993	0.555106	0.59148	0.03058
23.577	0.50477	0.545673	0.488412	0.51295	0.02408
23.726	0.373679	0.487596	0.399049	0.42011	0.04883
23.875	0.428659	0.485423	0.399555	0.43788	0.03566
24.024	0.455636	0.521093	0.487299	0.48801	0.02673
24.173	0.490307	0.576312	0.507641	0.52475	0.03714
24.322	0.471433	0.510575	0.445198	0.47574	0.02686
24.47	0.54703	0.645593	0.497925	0.56352	0.0614
24.62	0.505795	0.473877	0.48912	0.4896	0.01304
24.769	0.559032	0.556305	0.575954	0.56376	0.00869
24.918	0.436045	0.570138	0.468171	0.49145	0.05716
25.067	0.380244	0.44621	0.40502	0.41049	0.02721
25.215	0.52949	0.560649	0.510879	0.53367	0.02053
25.365	0.415837	0.594146	0.420605	0.47686	0.08295
25.514	0.543953	0.669029	0.472523	0.56184	0.08121
25.663	0.439737	0.524637	0.415646	0.46001	0.04675
25.812	0.484357	0.460272	0.41261	0.45241	0.02981
25.962	0.423838	0.550017	0.380528	0.45146	0.0719
26.11	0.409683	0.374071	0.453193	0.41232	0.03235
26.259	0.518412	0.615411	0.480012	0.53795	0.05698
26.408	0.461893	0.482565	0.462403	0.46895	0.00963
26.557	0.289876	0.356008	0.331748	0.32588	0.02732
26.706	0.586624	0.6265	0.596397	0.60317	0.01697
26.855	0.470407	0.642506	0.442566	0.51849	0.08842
27.004	0.614935	0.562478	0.557433	0.57828	0.026
27.153	0.404247	0.471362	0.452687	0.44276	0.02828
27.302	0.698943	0.757402	0.61097	0.68911	0.06018
27.451	0.367627	0.429862	0.366562	0.38802	0.02959
27.6	0.4462	0.471476	0.491347	0.46967	0.01848
27.749	0.49841	0.72642	0.498532	0.57445	0.10746
27.898	0.534721	0.581571	0.524137	0.54681	0.02496
28.047	0.43307	0.570824	0.434065	0.47932	0.0647
28.195	0.51154	0.486567	0.510677	0.50293	0.01157
28.345	0.409888	0.420258	0.401478	0.41054	0.00768
28.493	0.557596	0.688236	0.575043	0.60696	0.05791
28.643	0.438506	0.446439	0.466046	0.45033	0.01157
28.792	0.713817	0.798102	0.688797	0.73357	0.04676
28.94	0.55616	0.486795	0.53112	0.52469	0.02868
29.09	0.490204	0.649022	0.446412	0.52855	0.08705
29.239	0.461175	0.549903	0.470094	0.49372	0.03989
29.388	0.464253	0.560078	0.508046	0.51079	0.03917
29.537	0.478818	0.568538	0.485376	0.51091	0.04084
29.686	0.453482	0.600777	0.494484	0.51625	0.06207
29.835	0.655452	0.795816	0.568667	0.67331	0.09359
29.984	0.452867	0.538242	0.482441	0.49118	0.0354
30.133	0.511027	0.610266	0.487805	0.53637	0.05311
30.281	0.57052	0.628673	0.565327	0.58817	0.02872
30.43	0.653503	0.786784	0.679789	0.70669	0.05764
30.58	0.63268	0.6672	0.581419	0.6271	0.03524
30.729	0.521182	0.744141	0.608238	0.62452	0.09175
30.877	0.364448	0.539042	0.389738	0.43108	0.07704
31.027	0.540055	0.593803	0.554498	0.56279	0.02271
31.176	0.546723	0.5419	0.540735	0.54312	0.00259
31.324	0.585393	0.617011	0.55126	0.58455	0.02685
31.473	0.535029	0.581342	0.572108	0.56283	0.02001
31.623	0.533491	0.548188	0.503289	0.52832	0.01869
31.771	0.473382	0.65954	0.460682	0.5312	0.0909
31.92	0.578931	0.590717	0.51685	0.56217	0.0324
32.07	0.556878	0.677146	0.507742	0.58059	0.07116
32.219	0.686532	0.551732	0.665722	0.63466	0.05925
32.368	0.489076	0.61564	0.507742	0.53749	0.05579
32.517	0.560775	0.678861	0.548831	0.59616	0.05868
32.665	0.692891	0.826912	0.744054	0.75462	0.05522
32.815	0.374192	0.437864	0.466451	0.42617	0.03856
32.963	0.511437	0.629359	0.487096	0.54263	0.06213
33.112	0.486511	0.645364	0.484161	0.53868	0.07544
33.261	0.592779	0.649937	0.568161	0.60363	0.03425
33.41	0.53226	0.564994	0.594069	0.56377	0.02525
33.56	0.460252	0.745627	0.399049	0.53498	0.15103
33.709	0.455431	0.584086	0.492258	0.51059	0.0541
33.858	0.590727	0.674631	0.590628	0.61866	0.03958
34.006	0.507539	0.553904	0.57565	0.5457	0.02841
34.156	0.537901	0.548759	0.545896	0.54419	0.00459
34.304	0.56016	0.664113	0.553385	0.59255	0.05068
34.454	0.57729	0.694981	0.645279	0.63918	0.04824
34.603	0.511027	0.664228	0.534156	0.5698	0.06743
34.751	0.648169	0.780039	0.619472	0.68256	0.06992
34.901	0.56693	0.644335	0.535776	0.58235	0.04564
35.05	0.546518	0.610609	0.580812	0.57931	0.02619
35.199	0.643553	0.74094	0.590426	0.65831	0.06233
35.348	0.656375	0.82554	0.603279	0.69506	0.09477
35.496	0.424761	0.456385	0.41433	0.43183	0.01788
35.645	0.533901	0.578484	0.542152	0.55151	0.01937
35.795	0.603652	0.69258	0.661876	0.6527	0.03688
35.944	0.607652	0.651766	0.625443	0.62829	0.01812
36.092	0.549697	0.631645	0.62352	0.60162	0.03686
36.242	0.554211	0.639648	0.580407	0.59142	0.03574
36.391	0.510001	0.626729	0.583443	0.57339	0.04818
36.54	0.534311	0.675546	0.533954	0.58127	0.06666
36.689	0.477793	0.442895	0.477077	0.46592	0.01629
36.838	0.525182	0.657597	0.540127	0.5743	0.05921
36.987	0.450303	0.531496	0.517255	0.49968	0.0354
37.135	0.554211	0.699325	0.539318	0.59762	0.07217
37.285	0.649913	0.760032	0.586277	0.66541	0.07178
37.434	0.511847	0.525094	0.541645	0.5262	0.01219
37.583	0.367012	0.430891	0.340451	0.37945	0.03795
37.732	0.524156	0.582828	0.571197	0.55939	0.02537
37.881	0.53944	0.601578	0.522012	0.55434	0.03415
38.029	0.326803	0.562593	0.335391	0.40826	0.10918
38.179	0.634424	0.649251	0.636069	0.63991	0.00664
38.327	0.809314	0.788842	0.752049	0.7834	0.02369
38.476	0.529593	0.637476	0.516547	0.56121	0.05419
38.626	0.473279	0.553675	0.462706	0.49655	0.04062
38.775	0.538312	0.572653	0.585669	0.56554	0.01998
38.923	0.484357	0.583743	0.457848	0.50865	0.05419
39.072	0.596369	0.662055	0.573626	0.61068	0.03749
39.221	0.667863	0.626958	0.718449	0.67109	0.03742
39.371	0.638732	0.706413	0.666633	0.67059	0.02777
39.52	0.408965	0.577112	0.417164	0.46775	0.07741
39.669	0.509591	0.594832	0.547515	0.55065	0.03487
39.817	0.492768	0.622842	0.490234	0.53528	0.06192
39.966	0.532567	0.645707	0.566137	0.58147	0.04744
40.115	0.611755	0.67063	0.608946	0.63044	0.02844
40.265	0.504872	0.697268	0.523935	0.57536	0.08655
40.414	0.589804	0.683434	0.556624	0.60995	0.0537
40.562	0.534516	0.555848	0.525352	0.53857	0.01278
40.712	0.530106	0.639076	0.536484	0.56856	0.04993
40.86	0.616679	0.643763	0.643963	0.6348	0.01282
41.009	0.651862	0.732365	0.62939	0.67121	0.04421
41.158	0.640271	0.60032	0.583038	0.60788	0.02397
41.307	0.525079	0.541786	0.514017	0.52696	0.01141
41.456	0.610114	0.74517	0.561886	0.63906	0.07757
41.605	0.529388	0.50303	0.543265	0.52523	0.01669
41.754	0.613088	0.764834	0.570286	0.6494	0.08347
41.904	0.754026	0.885446	0.709645	0.78304	0.07465
42.052	0.511129	0.588202	0.532638	0.54399	0.03247
42.201	0.716484	0.774437	0.75549	0.7488	0.02413
42.351	0.404452	0.50543	0.459063	0.45631	0.04127
42.5	0.681608	0.783926	0.652363	0.70597	0.0564
42.649	0.599446	0.753058	0.581216	0.64457	0.07707
42.797	0.502103	0.632102	0.473333	0.53585	0.06907
42.947	0.586932	0.647651	0.529197	0.58793	0.04836
43.095	0.504052	0.576197	0.518571	0.53294	0.03116
43.244	0.636168	0.759232	0.670985	0.68879	0.05179
43.393	0.724792	0.773294	0.68576	0.72795	0.0358
43.542	0.507539	0.6241	0.489424	0.54035	0.05968
43.691	0.56334	0.670973	0.546706	0.59367	0.05508
43.841	0.504667	0.549674	0.588807	0.54772	0.03438
43.99	0.475023	0.599405	0.435988	0.50347	0.06968
44.138	0.694122	0.69338	0.704584	0.69736	0.00512
44.287	0.633193	0.732823	0.621799	0.6626	0.04987
44.437	0.636886	0.695667	0.55885	0.63047	0.05604
44.585	0.499333	0.642277	0.476875	0.5395	0.07325
44.735	0.593086	0.577684	0.595081	0.58862	0.00777
44.883	0.473997	0.558934	0.511082	0.51467	0.03477
45.033	0.610832	0.625243	0.606315	0.61413	0.00807
45.181	0.527951	0.645478	0.558445	0.57729	0.0498
45.33	0.658324	0.747913	0.713794	0.70668	0.03692
45.479	0.581085	0.793643	0.539217	0.63798	0.11139
45.628	0.537183	0.603864	0.544985	0.56201	0.02977
45.777	0.602216	0.638847	0.695577	0.64555	0.03841
45.926	0.569494	0.63416	0.599028	0.60089	0.02643
46.075	0.675967	0.669258	0.602773	0.64933	0.03304
46.225	0.589394	0.750657	0.55298	0.63101	0.0859
46.373	0.551133	0.507717	0.524441	0.52776	0.01788
46.522	0.64981	0.632788	0.686368	0.65632	0.02235
46.671	0.472356	0.66377	0.460378	0.53217	0.09319
46.82	0.676685	0.760375	0.72098	0.71935	0.03419
46.969	0.694328	0.651195	0.772493	0.706	0.0502
47.118	0.533183	0.680919	0.531727	0.58194	0.06999
47.267	0.576059	0.583972	0.513916	0.55798	0.03133
47.416	0.742025	0.853092	0.742435	0.77918	0.05226
47.565	0.631552	0.566023	0.628681	0.60875	0.03024
47.715	0.604062	0.710986	0.587187	0.63408	0.05482
47.863	0.620679	0.650966	0.562797	0.61148	0.03658
48.012	0.720997	0.795015	0.689606	0.73521	0.04419
48.161	0.686327	0.821882	0.678879	0.72903	0.06573
48.311	0.591958	0.680347	0.614513	0.62894	0.0375
48.46	0.719561	0.812278	0.689707	0.74052	0.05219
48.609	0.636373	0.664914	0.61259	0.63796	0.02139
48.757	0.680788	0.755802	0.600749	0.67911	0.06331
48.906	0.754539	0.845433	0.621293	0.74042	0.09205
49.055	0.637501	0.633932	0.72017	0.66387	0.03984
49.204	0.585086	0.700926	0.555207	0.61374	0.06285
49.353	0.640784	0.650966	0.645785	0.64584	0.00416
49.502	0.605806	0.605808	0.557029	0.58955	0.02299
49.651	0.65022	0.725734	0.592956	0.6563	0.05438
49.8	0.598933	0.716703	0.563708	0.62645	0.06542
49.949	0.611652	0.68835	0.590831	0.63028	0.04193
50.098	0.619345	0.751915	0.594474	0.65524	0.06911
50.247	0.485075	0.507717	0.474749	0.48918	0.01377
50.396	0.688173	0.837544	0.701852	0.74252	0.06742
50.545	0.541902	0.632788	0.592146	0.58895	0.03717
50.694	0.588368	0.722991	0.59751	0.63629	0.06142
50.843	0.542517	0.629244	0.563506	0.57842	0.03694
50.992	0.674941	0.778895	0.641737	0.69852	0.05843
51.141	0.566622	0.620327	0.546908	0.57795	0.03103
51.291	0.677403	0.767349	0.664811	0.70319	0.04566
51.439	0.667248	0.657825	0.653071	0.65938	0.00589
51.588	0.591548	0.674631	0.55126	0.60581	0.05137
51.737	0.560057	0.55882	0.517053	0.54531	0.01999
51.886	0.696379	0.734194	0.691124	0.70723	0.01919
52.034	0.628885	0.740139	0.619472	0.66283	0.0548
52.184	0.632065	0.782097	0.615423	0.67653	0.07496
52.333	0.652374	0.703784	0.682724	0.67963	0.0211
52.482	0.615448	0.684234	0.565833	0.62184	0.04855
52.632	0.684993	0.688579	0.667139	0.68024	0.00938
52.78	0.600985	0.571396	0.569578	0.58065	0.0144
52.929	0.613191	0.792957	0.625847	0.67733	0.08192
53.078	0.610832	0.694181	0.628378	0.64446	0.03588
53.227	0.713612	0.690294	0.71258	0.70549	0.01076
53.376	0.698225	0.756831	0.683534	0.71286	0.03166
53.524	0.682634	0.75363	0.67736	0.70454	0.03478
53.675	0.52313	0.598834	0.494079	0.53868	0.04416
53.823	0.619756	0.71636	0.587795	0.6413	0.05465
53.972	0.749	0.869898	0.680599	0.7665	0.07827
54.122	0.604677	0.673031	0.641939	0.63988	0.02794
54.27	0.655862	0.714988	0.658233	0.67636	0.02733
54.419	0.773105	0.836973	0.763283	0.79112	0.03267
54.568	0.798543	0.748828	0.723611	0.75699	0.03113
54.717	0.633193	0.753401	0.629997	0.6722	0.05743
54.866	0.720074	0.750086	0.729379	0.73318	0.01254
55.015	0.555031	0.497771	0.554397	0.53573	0.02684
55.164	0.632783	0.685035	0.65884	0.65889	0.02133
55.313	0.659657	0.834572	0.647404	0.71388	0.08549
55.462	0.504052	0.602606	0.466349	0.52434	0.05745
55.611	0.606524	0.635875	0.614007	0.6188	0.01245
55.76	0.746025	0.722533	0.758425	0.74233	0.01488
55.909	0.797825	0.845547	0.823196	0.82219	0.0195
56.058	0.65299	0.683777	0.693047	0.6766	0.01712
56.207	0.49123	0.535726	0.48659	0.50452	0.02215
56.356	0.497179	0.726878	0.518571	0.58088	0.10361
56.505	0.585804	0.690065	0.671997	0.64929	0.04549
56.654	0.63309	0.789642	0.649833	0.69086	0.07019
56.803	0.679454	0.748828	0.653679	0.69399	0.04018
56.952	0.588778	0.586372	0.637891	0.60435	0.02374
57.101	0.535234	0.479021	0.525149	0.51313	0.02447
57.25	0.691148	0.769978	0.657322	0.70615	0.0472
57.399	0.736999	0.867612	0.645582	0.75006	0.09111
57.548	0.726331	0.852063	0.782309	0.7869	0.05143
57.697	0.532773	0.661941	0.518773	0.57116	0.06444
57.846	0.662119	0.794444	0.572412	0.67632	0.0912
57.995	0.612986	0.847605	0.593361	0.68465	0.1155
58.144	0.585906	0.556419	0.619775	0.58737	0.02589
58.293	0.590522	0.662627	0.534156	0.59577	0.05258
58.442	0.581085	0.648451	0.654893	0.62814	0.03338
58.591	0.731357	0.801189	0.701447	0.74466	0.04179
58.74	0.695456	0.700812	0.645279	0.68052	0.02501
58.889	0.686532	0.779238	0.723813	0.72986	0.03809
59.038	0.500769	0.576883	0.51007	0.52924	0.0339
59.187	0.642117	0.672573	0.5798	0.6315	0.03861
59.336	0.595651	0.754773	0.668961	0.67313	0.06503
59.485	0.697918	0.788727	0.70509	0.73058	0.04122
59.634	0.679557	0.822568	0.63951	0.71388	0.07857
59.783	0.586932	0.782097	0.533853	0.63429	0.10674
59.932	0.680275	0.693495	0.665418	0.67973	0.01147
60.081	0.649913	0.71373	0.680599	0.68141	0.02606
60.23	0.6534	0.728821	0.62099	0.66774	0.04517
60.379	0.639963	0.653138	0.613804	0.63564	0.01635
60.528	0.777516	0.819938	0.72189	0.77311	0.04015
60.677	0.681711	0.795816	0.697804	0.72511	0.05043
60.826	0.492871	0.640562	0.525959	0.55313	0.06328
60.975	0.624679	0.698068	0.55632	0.62636	0.05788
61.124	0.616268	0.763576	0.677664	0.68584	0.06042
61.273	0.63186	0.782097	0.628074	0.68068	0.07173
61.422	0.702328	0.839602	0.698107	0.74668	0.06573
61.571	0.407837	0.39282	0.482441	0.4277	0.03919
61.72	0.702226	0.801189	0.644165	0.71586	0.06483
61.869	0.789106	0.747342	0.812266	0.7829	0.02687
62.018	0.637706	0.6257	0.612995	0.62547	0.01009
62.167	0.630731	0.679433	0.670175	0.66011	0.02112
62.316	0.711457	0.932548	0.708531	0.78418	0.10492
62.465	0.647348	0.70024	0.712377	0.68666	0.02823
62.614	0.739153	0.773408	0.795162	0.76924	0.02305
62.763	0.602318	0.666057	0.521708	0.59669	0.05906
62.912	0.75218	0.736024	0.671895	0.72003	0.03467
63.06	0.66376	0.809878	0.755895	0.74318	0.06033
63.209	0.663247	0.738767	0.603583	0.66853	0.05532
63.359	0.603344	0.800046	0.619573	0.67432	0.08915
63.508	0.645502	0.77215	0.626657	0.68144	0.0646
63.657	0.72551	0.827369	0.679385	0.74409	0.06183
63.805	0.711663	0.813536	0.688999	0.73807	0.05416
63.954	0.76931	0.910712	0.728671	0.8029	0.07802
64.104	0.634527	0.756602	0.627163	0.67276	0.05936
64.253	0.716278	0.796844	0.715008	0.74271	0.03828
64.402	0.555134	0.699668	0.568161	0.60765	0.06528
64.551	0.694943	0.753401	0.613399	0.68725	0.05741
64.7	0.573187	0.646164	0.553082	0.59081	0.03999
64.849	0.703662	0.782783	0.715818	0.73409	0.03479
64.998	0.681095	0.744598	0.690922	0.70554	0.02791
65.147	0.524977	0.753401	0.552778	0.61039	0.10176
65.295	0.7729	0.81628	0.834126	0.80777	0.02571
65.444	0.664786	0.72825	0.739095	0.71071	0.03277
65.593	0.638424	0.754773	0.616638	0.66995	0.06064
65.743	0.602523	0.627987	0.671491	0.634	0.02848
65.892	0.620371	0.726192	0.648517	0.66503	0.04475
66.04	0.634424	0.869555	0.611274	0.70508	0.11668
66.189	0.673197	0.797416	0.672907	0.71451	0.05863
66.339	0.734639	0.754887	0.741726	0.74375	0.00839
66.488	0.852908	0.892077	0.807104	0.8507	0.03473
66.636	0.643758	0.643306	0.643558	0.64354	0.000184965
66.785	0.782747	0.780153	0.728064	0.76365	0.02519
66.934	0.602626	0.640677	0.619876	0.62106	0.01556
67.084	0.622115	0.732137	0.636778	0.66368	0.04878
67.233	0.691558	0.749628	0.725433	0.72221	0.02382
67.382	0.714432	0.73488	0.781905	0.74374	0.02825
67.53	0.787055	0.71716	0.752353	0.75219	0.02853
67.68	0.629808	0.723905	0.624633	0.65945	0.04563
67.829	0.774131	0.71293	0.776136	0.7544	0.02933
67.978	0.663555	0.804962	0.583443	0.68399	0.09158
68.126	0.676377	0.68755	0.64457	0.6695	0.01821
68.276	0.771566	0.855265	0.74709	0.79131	0.04632
68.425	0.771361	0.830342	0.746787	0.78283	0.03506
68.574	0.710534	0.816623	0.721081	0.74941	0.04772
68.723	0.697302	0.721962	0.690719	0.70333	0.01345
68.872	0.553595	0.712701	0.584759	0.61702	0.06884
69.02	0.692276	0.727564	0.677867	0.69924	0.02088
69.169	0.686224	0.747799	0.632628	0.68888	0.04706
69.318	0.799877	0.793415	0.822892	0.80539	0.01265
69.468	0.733819	0.72139	0.756199	0.73714	0.0144
69.616	0.767463	0.779238	0.744763	0.76382	0.01431
69.765	0.787363	0.875157	0.807307	0.82328	0.03758
69.915	0.609601	0.652223	0.584455	0.61543	0.02797
70.064	0.594933	0.662627	0.590325	0.61596	0.03305
70.212	0.727049	0.733051	0.703168	0.72109	0.01291
70.362	0.733408	0.71636	0.729278	0.72635	0.00726
70.511	0.600267	0.647651	0.576763	0.60823	0.02948
70.66	0.723356	0.790671	0.718247	0.74409	0.033
70.809	0.727049	0.74174	0.787268	0.75202	0.02564
70.958	0.704072	0.783126	0.70256	0.72992	0.03763
71.107	0.70479	0.815822	0.657423	0.72601	0.06638
71.255	0.685916	0.788613	0.640117	0.70488	0.06209
71.404	0.724074	0.697953	0.735958	0.71933	0.01587
71.553	0.739255	0.760146	0.732011	0.7438	0.01193
71.703	0.907888	0.931062	0.863981	0.90098	0.02782
71.851	0.644374	0.661255	0.592146	0.63259	0.02942
72	0.666119	0.779353	0.735452	0.72697	0.04661
72.15	0.740384	0.805419	0.703471	0.74976	0.04214
72.299	0.543851	0.575169	0.607327	0.57545	0.02591
72.448	0.636578	0.740482	0.641838	0.67297	0.04779
72.597	0.640066	0.741283	0.608339	0.66323	0.05669
72.746	0.771771	0.855036	0.762271	0.79636	0.04167
72.895	0.633706	0.706071	0.585872	0.64188	0.04941
73.044	0.889117	1.02972	0.859528	0.92612	0.07425
73.193	0.604677	0.739339	0.649529	0.66452	0.05599
73.342	0.59801	0.751572	0.650744	0.66678	0.06371
73.49	0.60437	0.680233	0.729481	0.67136	0.05146
73.64	0.782952	0.88476	0.858617	0.84211	0.04317
73.788	0.687045	0.722533	0.614816	0.6748	0.04482
73.937	0.699456	0.742997	0.699625	0.71403	0.02049
74.086	0.686429	0.781639	0.652161	0.70674	0.05478
74.235	0.635142	0.823368	0.598219	0.68558	0.09859
74.385	0.582316	0.71979	0.578585	0.6269	0.0657
74.534	0.752282	0.868183	0.757008	0.79249	0.05356
74.682	0.664991	0.737053	0.643761	0.68193	0.03993
74.831	0.593599	0.710986	0.586681	0.63042	0.05704
74.98	0.708278	0.823597	0.733326	0.75507	0.04953
75.129	0.583957	0.715559	0.563	0.62084	0.06752
75.279	0.597292	0.688464	0.613096	0.63295	0.03978
75.428	0.682634	0.801875	0.61684	0.70045	0.07658
75.576	0.64222	0.797073	0.639915	0.69307	0.07355
75.725	0.744692	0.729393	0.735654	0.73658	0.00628
75.875	0.652887	0.660226	0.698512	0.67054	0.02
76.024	0.664683	0.749971	0.621799	0.67882	0.05327
76.172	0.778336	0.798559	0.746483	0.77446	0.02144
76.322	0.746025	0.820281	0.776844	0.78105	0.03046
76.471	0.817827	0.962387	0.801235	0.86048	0.07237
76.62	0.55339	0.716017	0.556118	0.60851	0.07603
76.769	0.700482	0.724363	0.751341	0.7254	0.02078
76.918	0.698636	0.766777	0.74962	0.73834	0.02894
77.066	0.708073	0.878472	0.692744	0.75976	0.08417
77.215	0.68366	0.812736	0.697601	0.73133	0.05784
77.365	0.842343	0.809992	0.78575	0.81269	0.02318
77.513	0.758026	0.938722	0.77735	0.8247	0.08101
77.662	0.706842	0.9162	0.722194	0.78175	0.09528
77.811	0.627039	0.754887	0.631819	0.67125	0.05917
77.961	0.601087	0.751458	0.647708	0.66675	0.06285
78.109	0.7769	0.778095	0.768748	0.77458	0.00415
78.258	0.669915	0.734194	0.715312	0.70647	0.02698
78.407	0.748384	0.707785	0.732213	0.72946	0.01669
78.556	0.689712	0.773065	0.736464	0.73308	0.03411
78.705	0.698328	0.819595	0.683635	0.73385	0.06093
78.855	0.646733	0.701269	0.612489	0.6535	0.03656
79.004	0.68684	0.764262	0.655602	0.70223	0.04568
79.152	0.694225	0.763919	0.671491	0.70988	0.03932
79.302	0.610934	0.7087	0.679182	0.66627	0.04094
79.45	0.693302	0.761975	0.652667	0.70265	0.04511
79.6	0.657708	0.760718	0.605404	0.67461	0.06452
79.748	0.689917	0.88819	0.684242	0.75412	0.09483
79.897	0.692891	0.846347	0.6471	0.72878	0.08521
80.046	0.503641	0.608551	0.545896	0.5527	0.0431
80.195	0.715355	0.851263	0.723004	0.76321	0.06234
80.344	0.601497	0.755573	0.602773	0.65328	0.07233
80.493	0.74582	0.891048	0.694869	0.77725	0.08312
80.642	0.686019	0.785183	0.618763	0.69666	0.06836
80.791	0.658939	0.81205	0.680599	0.7172	0.06765
80.94	0.651144	0.719675	0.679587	0.68347	0.02811
81.089	0.750231	0.850806	0.706609	0.76922	0.06038
81.238	0.660273	0.67223	0.741524	0.69134	0.03582
81.387	0.642014	0.769407	0.622609	0.67801	0.06511
81.536	0.676582	0.81628	0.687582	0.72681	0.06342
81.686	0.616576	0.672916	0.55966	0.61638	0.04624
81.835	0.684788	0.762547	0.742334	0.72989	0.03294
81.983	0.692789	0.769978	0.707519	0.72343	0.03346
82.132	0.768694	0.881902	0.77897	0.80986	0.05112
82.281	0.764181	1.03876	0.711466	0.83813	0.14348
82.431	0.832701	0.916657	0.832405	0.86059	0.03965
82.58	0.743358	0.734309	0.726445	0.7347	0.00691
82.728	0.704688	0.688236	0.711163	0.70136	0.00965
82.877	0.726228	0.745741	0.743447	0.73847	0.00871
83.026	0.704995	0.770893	0.721384	0.73242	0.02801
83.175	0.6215	0.742083	0.590224	0.65127	0.06547
83.325	0.727562	0.802675	0.676753	0.73566	0.05173
83.473	0.575341	0.584315	0.527882	0.56251	0.02476
83.623	0.677403	0.794787	0.677462	0.71655	0.05532
83.771	0.742538	0.728707	0.728671	0.73331	0.00653
83.92	0.795876	0.864525	0.744763	0.80172	0.04907
84.07	0.75341	0.809077	0.778767	0.78042	0.02276

## Sheet: Fig.3d
Time (s)	FARP-1	FARP-2	FARP-3	Relative Intensity (%)	STD
0	1	1	1	1	1.08189e-07
0.154	0.997643	1.09491	1.07574	1.0561	0.0420673
0.303	0.998301	0.938768	0.96874	0.968603	0.0243041
0.452	0.918261	0.953405	0.959048	0.943571	0.0180445
0.601	1.00038	1.14116	1.06964	1.07039	0.0574734
0.75	0.928184	0.966554	0.930813	0.94185	0.0175013
0.899	0.968149	1.00177	0.983418	0.984446	0.013746
1.047	1.02319	1.04945	1.03087	1.0345	0.0110262
1.197	0.926978	0.996455	0.912437	0.94529	0.036663
1.346	1.07735	1.06689	1.04056	1.0616	0.0154794
2.302	0.073132	0.0704362	0.0609524	0.0681735	0.00522337
2.451	0.0740091	0.0675204	0.0665546	0.0693614	0.00331
2.6	0.104435	0.112115	0.105378	0.107309	0.00341971
2.749	0.102736	0.127723	0.122073	0.11751	0.010699
2.898	0.0839866	0.0776971	0.080056	0.0805799	0.00259428
3.047	0.10153	0.106283	0.0960784	0.101297	0.00416932
3.196	0.130146	0.0908467	0.125098	0.115364	0.0174582
3.345	0.137218	0.152421	0.151261	0.146967	0.00690939
3.494	0.156296	0.155852	0.128964	0.147037	0.0127812
3.644	0.120169	0.101881	0.103978	0.108676	0.00817177
3.792	0.0971986	0.109313	0.092437	0.0996497	0.00710439
3.941	0.139521	0.112801	0.113894	0.122072	0.0123464
4.09	0.120991	0.105311	0.123641	0.116648	0.00808894
4.239	0.165342	0.145275	0.127955	0.146191	0.0152768
4.387	0.110575	0.117889	0.0989356	0.109133	0.00780465
4.536	0.14144	0.179921	0.153501	0.158287	0.0160704
4.686	0.140288	0.100966	0.0987115	0.113322	0.0190903
4.835	0.147634	0.123721	0.119496	0.130284	0.0123895
4.984	0.116715	0.134812	0.112941	0.121489	0.00954572
5.133	0.115235	0.119147	0.107563	0.113982	0.00481144
5.282	0.148347	0.15305	0.132101	0.144499	0.00897485
5.431	0.144674	0.118004	0.121233	0.12797	0.0118849
5.58	0.115728	0.113315	0.131765	0.120269	0.00818784
5.729	0.0860699	0.0846721	0.0991037	0.0899485	0.00649875
5.878	0.130256	0.124292	0.12112	0.125223	0.00378717
6.027	0.169344	0.154308	0.167171	0.163608	0.00663539
6.176	0.134094	0.148934	0.128347	0.137125	0.00867338
6.325	0.148073	0.176491	0.142633	0.155732	0.0148455
6.473	0.140672	0.156538	0.142913	0.146708	0.0070108
6.623	0.206787	0.190955	0.187507	0.195083	0.00839474
6.772	0.153939	0.159511	0.166443	0.159964	0.00511466
6.921	0.177183	0.171631	0.196078	0.181631	0.0104644
7.07	0.148676	0.166314	0.143137	0.152709	0.00988232
7.219	0.122526	0.186839	0.143698	0.151021	0.0267614
7.368	0.148238	0.141959	0.153838	0.148011	0.00485216
7.517	0.159969	0.10897	0.116527	0.128489	0.0224729
7.666	0.15054	0.157795	0.145378	0.151238	0.00509328
7.815	0.194836	0.1937	0.178992	0.189176	0.00721614
7.964	0.173126	0.161283	0.151485	0.161965	0.0088484
8.113	0.164026	0.161969	0.170532	0.165509	0.00364982
8.262	0.158983	0.136127	0.106555	0.133888	0.0214621
8.411	0.125596	0.162255	0.154902	0.147584	0.0158351
8.56	0.119347	0.126065	0.112325	0.119245	0.00560974
8.708	0.123129	0.132182	0.133782	0.129698	0.00469026
8.857	0.207006	0.20805	0.205546	0.206867	0.00102678
9.007	0.134313	0.144531	0.138039	0.138961	0.00422237
9.156	0.130695	0.175347	0.183249	0.163097	0.023138
9.305	0.171043	0.190155	0.18902	0.183406	0.00875401
9.453	0.177293	0.183923	0.167283	0.176166	0.00683988
9.602	0.18113	0.201647	0.197927	0.193568	0.00892484
9.751	0.225317	0.203933	0.198319	0.20919	0.0116314
9.901	0.216381	0.140072	0.139328	0.16526	0.036149
10.05	0.197193	0.153565	0.143249	0.164669	0.0233804
10.199	0.181295	0.160311	0.148627	0.163411	0.0135154
10.348	0.211721	0.209365	0.187395	0.202827	0.0109543
10.497	0.137767	0.107312	0.133333	0.126137	0.0134338
10.646	0.15213	0.166371	0.151429	0.156643	0.00688471
10.795	0.204704	0.16134	0.213389	0.193144	0.0227669
10.943	0.190176	0.157624	0.178992	0.175597	0.0135044
11.092	0.202292	0.217083	0.169188	0.196187	0.0200239
11.242	0.171646	0.17186	0.157927	0.167144	0.00651815
11.391	0.242476	0.236236	0.21423	0.23098	0.0121154
11.54	0.193794	0.258647	0.216415	0.222952	0.0268767
11.688	0.244943	0.24807	0.227227	0.24008	0.00917777
11.837	0.264953	0.212852	0.222801	0.233535	0.0225836
11.986	0.223891	0.266537	0.251317	0.247248	0.0176461
12.135	0.228113	0.248699	0.241793	0.239535	0.00855483
12.285	0.242202	0.237722	0.245322	0.241749	0.00311915
12.433	0.224549	0.193242	0.190588	0.202793	0.0154219
12.582	0.229812	0.223143	0.225882	0.226279	0.0027369
12.731	0.254646	0.283403	0.245042	0.26103	0.0162984
12.88	0.240941	0.23372	0.206611	0.227091	0.0147784
13.03	0.197248	0.202333	0.19916	0.19958	0.00209697
13.178	0.261225	0.297181	0.272773	0.27706	0.0149889
13.327	0.21671	0.180035	0.19395	0.196898	0.0151167
13.477	0.171372	0.226231	0.203473	0.200359	0.0225039
13.626	0.266981	0.289635	0.288571	0.281729	0.0104375
13.775	0.172907	0.220914	0.212493	0.202105	0.0209299
13.923	0.177403	0.217941	0.182129	0.192491	0.018099
14.073	0.171482	0.259676	0.234398	0.221852	0.037082
14.221	0.235349	0.270482	0.232997	0.246276	0.0171431
14.37	0.247903	0.174776	0.190196	0.204292	0.031474
14.519	0.297297	0.3065	0.296527	0.300108	0.00453098
14.668	0.202949	0.188611	0.200952	0.197504	0.006341
14.817	0.222576	0.262306	0.227451	0.237444	0.0176924
14.967	0.25514	0.29215	0.318543	0.288611	0.0260052
15.116	0.207664	0.184838	0.223698	0.2054	0.015945
15.264	0.249383	0.211537	0.21042	0.22378	0.0181098
15.413	0.242311	0.217197	0.226835	0.228781	0.0103447
15.563	0.286443	0.298839	0.252549	0.279277	0.0195654
15.712	0.169618	0.201246	0.205434	0.192099	0.0159885
15.861	0.294392	0.307358	0.294678	0.298809	0.00604604
16.009	0.251302	0.220856	0.208908	0.227022	0.0178481
16.159	0.296968	0.231948	0.235966	0.254961	0.0297491
16.308	0.181295	0.201075	0.223866	0.202078	0.0173939
16.457	0.281344	0.283975	0.26577	0.27703	0.00803368
16.606	0.25662	0.323252	0.305714	0.295195	0.0282011
16.754	0.237816	0.279115	0.276919	0.264617	0.0189721
16.904	0.272792	0.27294	0.255126	0.266953	0.00836299
17.053	0.323338	0.301698	0.303193	0.30941	0.00986744
17.202	0.245765	0.221771	0.256975	0.241504	0.0146843
17.351	0.233978	0.294723	0.242913	0.257205	0.0267789
17.499	0.231402	0.253559	0.225994	0.236985	0.0119256
17.649	0.264898	0.291121	0.280392	0.278804	0.0107644
17.798	0.288526	0.320279	0.282913	0.297239	0.0164518
17.947	0.262157	0.312789	0.285826	0.286924	0.0206853
18.096	0.241653	0.304214	0.267115	0.270994	0.0256869
18.245	0.288087	0.269339	0.252885	0.270104	0.0143814
18.394	0.291103	0.322795	0.316695	0.310197	0.0137298
18.543	0.246313	0.269624	0.246387	0.254108	0.0109717
18.692	0.309029	0.35281	0.29888	0.32024	0.0234005
18.841	0.312976	0.317992	0.316359	0.315776	0.00208876
18.989	0.288526	0.307244	0.274398	0.290056	0.0134528
19.139	0.304205	0.338117	0.285602	0.309308	0.0217405
19.288	0.336824	0.353496	0.343754	0.344691	0.00683868
19.437	0.357491	0.321251	0.37367	0.350804	0.021916
19.586	0.339071	0.395518	0.326723	0.353771	0.029947
19.735	0.242202	0.306272	0.289524	0.279332	0.0271311
19.883	0.289622	0.254074	0.245546	0.263081	0.0190879
20.032	0.288416	0.346292	0.312101	0.315603	0.0237573
20.182	0.301025	0.319879	0.310252	0.310385	0.00769752
20.331	0.329532	0.293008	0.271653	0.298064	0.0238983
20.479	0.282221	0.346693	0.301849	0.310254	0.026983
20.629	0.289184	0.271854	0.281849	0.280962	0.00710253
20.778	0.308481	0.317706	0.29367	0.306619	0.00990088
20.927	0.284688	0.308273	0.262241	0.285067	0.0187943
21.076	0.391261	0.436339	0.429692	0.419097	0.0198691
21.225	0.311058	0.284775	0.248179	0.281337	0.0257848
21.373	0.297243	0.318907	0.323081	0.313077	0.0113255
21.523	0.264021	0.247613	0.267395	0.259676	0.00864049
21.671	0.282002	0.29255	0.26549	0.280014	0.0111363
21.82	0.322186	0.363673	0.305658	0.330506	0.0244039
21.969	0.336769	0.374936	0.336863	0.349522	0.0179699
22.118	0.307823	0.275742	0.273613	0.285726	0.015649
22.267	0.344773	0.333257	0.318431	0.332154	0.0107821
22.416	0.297736	0.327883	0.320112	0.315244	0.0127798
22.565	0.293734	0.286948	0.291092	0.290591	0.0027931
22.714	0.319226	0.295866	0.31451	0.309867	0.0100857
22.864	0.305521	0.348465	0.314622	0.322869	0.0184764
23.013	0.269174	0.279458	0.291765	0.280132	0.009235
23.162	0.301244	0.315991	0.283754	0.30033	0.0131768
23.311	0.322954	0.388714	0.381793	0.364487	0.029504
23.46	0.339784	0.322509	0.361625	0.341306	0.0160053
23.609	0.224385	0.24201	0.238095	0.23483	0.00755694
23.758	0.215613	0.233777	0.228515	0.225969	0.00763102
23.907	0.331287	0.281573	0.261401	0.29142	0.0293682
24.056	0.333315	0.280087	0.287955	0.300452	0.0234584
24.205	0.309194	0.315648	0.316583	0.313808	0.00328518
24.353	0.285346	0.359957	0.320112	0.321805	0.030483
24.502	0.313853	0.357327	0.327395	0.332858	0.0181634
24.651	0.365331	0.340118	0.391317	0.365588	0.0209026
24.8	0.345485	0.368818	0.420784	0.378363	0.0314728
24.949	0.334137	0.351609	0.348571	0.344773	0.0076219
25.098	0.333315	0.377566	0.383978	0.364953	0.0225239
25.247	0.404199	0.38637	0.413221	0.401264	0.0111568
25.397	0.223782	0.266651	0.255574	0.248669	0.0181699
25.545	0.286826	0.299297	0.286555	0.290893	0.00594366
25.694	0.302944	0.32268	0.321513	0.315712	0.00904114
25.843	0.334028	0.377794	0.387339	0.366387	0.0232109
25.993	0.342964	0.421817	0.344202	0.369661	0.0368834
26.142	0.383367	0.318678	0.328291	0.343446	0.0285004
26.29	0.33348	0.369104	0.338543	0.347042	0.0157364
26.439	0.29505	0.32571	0.324706	0.315155	0.0142228
26.588	0.292473	0.283117	0.32577	0.300453	0.0183047
26.737	0.362754	0.38294	0.399328	0.381674	0.0149579
26.886	0.384025	0.34755	0.389188	0.373588	0.0185315
27.035	0.37487	0.329141	0.366499	0.356836	0.0198798
27.184	0.319993	0.365559	0.330252	0.338602	0.0195167
27.333	0.318787	0.351266	0.354958	0.341671	0.0162509
27.483	0.355024	0.38111	0.384314	0.373483	0.0131174
27.632	0.31029	0.334286	0.342969	0.329182	0.0138208
27.78	0.410504	0.385055	0.360616	0.385392	0.0203679
27.929	0.327668	0.377566	0.320952	0.342062	0.025254
28.078	0.290116	0.348979	0.341905	0.327	0.0262406
28.227	0.378762	0.411583	0.391429	0.393925	0.0135148
28.376	0.330848	0.297181	0.321345	0.316458	0.0141721
28.525	0.406666	0.368933	0.376863	0.384154	0.0162446
28.674	0.297078	0.373621	0.3093	0.326666	0.0335747
28.823	0.414506	0.381682	0.359608	0.385265	0.0225548
28.973	0.357491	0.358356	0.326275	0.347374	0.0149236
29.121	0.433529	0.410097	0.437535	0.427054	0.0121014
29.27	0.302341	0.392888	0.379328	0.358185	0.0398742
29.419	0.458199	0.443828	0.432717	0.444915	0.0104311
29.568	0.393619	0.443485	0.434734	0.423946	0.0217401
29.718	0.390933	0.400549	0.412101	0.401194	0.00865398
29.866	0.429856	0.427191	0.453558	0.436868	0.0118512
30.015	0.462036	0.504088	0.480728	0.482284	0.0172027
30.164	0.38101	0.395632	0.37888	0.385174	0.00744601
30.313	0.358314	0.342176	0.342409	0.347633	0.00755309
30.462	0.484074	0.431136	0.476751	0.463987	0.0234208
30.611	0.374267	0.410211	0.418431	0.40097	0.0191777
30.76	0.396305	0.441656	0.409636	0.415866	0.0190311
30.909	0.428266	0.391287	0.421401	0.413651	0.0160604
31.058	0.395976	0.454577	0.431205	0.427252	0.0240862
31.207	0.36566	0.340689	0.358768	0.355039	0.0105295
31.356	0.337317	0.43651	0.398656	0.390828	0.040872
31.505	0.425032	0.462409	0.436303	0.441248	0.0156549
31.654	0.378653	0.370419	0.337703	0.362258	0.0176854
31.803	0.394496	0.410783	0.434958	0.413412	0.0166229
31.953	0.327888	0.405294	0.417367	0.383516	0.0396429
32.101	0.359026	0.374707	0.33916	0.357631	0.0145456
32.25	0.368675	0.40741	0.38577	0.387285	0.0158495
32.399	0.435393	0.535761	0.462689	0.477948	0.0423719
32.548	0.415493	0.496655	0.490308	0.467485	0.0368557
32.698	0.335234	0.395575	0.363249	0.364686	0.024655
32.846	0.363083	0.404265	0.417143	0.39483	0.0230561
32.995	0.349542	0.392259	0.352157	0.364653	0.0195497
33.144	0.423168	0.426334	0.371317	0.406939	0.0252222
33.293	0.356231	0.352638	0.375798	0.361556	0.0101772
33.442	0.38419	0.415757	0.379608	0.393185	0.01607
33.591	0.405515	0.420731	0.412773	0.413006	0.0062139
33.74	0.412258	0.432622	0.440448	0.428443	0.011882
33.889	0.475029	0.483563	0.480224	0.479605	0.00351141
34.038	0.338852	0.39243	0.357591	0.362958	0.0222
34.187	0.394989	0.441656	0.382857	0.406501	0.0253469
34.336	0.375363	0.383283	0.40577	0.388139	0.0128798
34.485	0.358533	0.434967	0.416639	0.403379	0.032582
34.634	0.508086	0.499457	0.477479	0.495007	0.0128853
34.783	0.366647	0.372477	0.364426	0.36785	0.00339531
34.932	0.470862	0.419759	0.462353	0.450991	0.0223564
35.081	0.30733	0.405123	0.352661	0.355038	0.0399592
35.23	0.407927	0.383855	0.333838	0.375206	0.0308589
35.379	0.392084	0.402607	0.379664	0.391452	0.00937714
35.529	0.381997	0.412326	0.372493	0.388939	0.0169866
35.677	0.428979	0.487965	0.487059	0.468001	0.0275954
35.826	0.398169	0.481848	0.448964	0.442993	0.0344216
35.975	0.44548	0.442113	0.436415	0.441336	0.0037415
36.124	0.373938	0.383111	0.387843	0.381631	0.00577255
36.273	0.404145	0.471442	0.418151	0.431246	0.0289926
36.422	0.37635	0.458236	0.4307	0.421762	0.0340219
36.571	0.33485	0.286147	0.303866	0.308288	0.0201273
36.72	0.349268	0.394203	0.376919	0.373463	0.0185065
36.869	0.449208	0.402378	0.388403	0.41333	0.0260032
37.018	0.390933	0.435195	0.384818	0.403649	0.0224461
37.167	0.442739	0.487108	0.470812	0.466886	0.0183249
37.316	0.399101	0.403293	0.387619	0.396671	0.00662554
37.465	0.473987	0.495455	0.450812	0.473418	0.0182296
37.614	0.394277	0.388485	0.438095	0.406952	0.0221479
37.763	0.481333	0.408267	0.437759	0.442453	0.0300133
37.912	0.419604	0.424676	0.437255	0.427178	0.00742001
38.061	0.443781	0.480476	0.437367	0.453874	0.0189913
38.21	0.446686	0.422617	0.410252	0.426519	0.0151277
38.359	0.426621	0.516666	0.507619	0.483635	0.0404838
38.509	0.390604	0.482648	0.424034	0.432429	0.038043
38.657	0.509073	0.552856	0.553389	0.538439	0.0207663
38.806	0.450578	0.427877	0.428067	0.435508	0.0106569
38.955	0.408859	0.42176	0.387899	0.406173	0.0139534
39.104	0.45787	0.533188	0.483754	0.491604	0.0312458
39.252	0.390823	0.413756	0.397591	0.400723	0.00962063
39.401	0.362151	0.433023	0.40521	0.400128	0.0291555
39.551	0.468944	0.502087	0.467731	0.479587	0.0159173
39.7	0.346911	0.40032	0.382465	0.376565	0.0221997
39.849	0.502275	0.506889	0.490588	0.499918	0.00686044
39.999	0.489666	0.498885	0.527619	0.50539	0.0161626
40.147	0.406557	0.445258	0.467283	0.439699	0.025101
40.296	0.419878	0.449145	0.449132	0.439385	0.0137934
40.445	0.385067	0.37585	0.36605	0.375656	0.00776454
40.594	0.484184	0.476588	0.4507	0.470491	0.0143334
40.743	0.348665	0.378652	0.381008	0.369442	0.0147228
40.892	0.348775	0.369161	0.340672	0.352869	0.0119855
41.041	0.449592	0.494997	0.492101	0.478897	0.0207555
41.19	0.456773	0.471843	0.433221	0.453946	0.0158933
41.339	0.465106	0.488537	0.471205	0.474949	0.0099253
41.488	0.407872	0.428792	0.427339	0.421334	0.00953755
41.637	0.376734	0.427706	0.41014	0.40486	0.0211415
41.786	0.48994	0.492482	0.459048	0.48049	0.0151974
41.935	0.423058	0.493111	0.48437	0.466846	0.0311679
42.084	0.404802	0.447544	0.380784	0.411044	0.0276097
42.233	0.418508	0.45309	0.42958	0.433726	0.0144193
42.382	0.406776	0.513235	0.462297	0.460769	0.0434753
42.531	0.455183	0.553942	0.542129	0.517085	0.0440357
42.68	0.407598	0.484249	0.447787	0.446545	0.0313048
42.829	0.364783	0.420388	0.4307	0.40529	0.0289509
42.978	0.484074	0.478303	0.469972	0.47745	0.00578878
43.127	0.38556	0.449946	0.456695	0.430733	0.0320611
43.276	0.521627	0.513693	0.517927	0.517749	0.00324167
43.425	0.510937	0.534675	0.548179	0.531264	0.0153943
43.574	0.416973	0.446973	0.432437	0.432128	0.0122494
43.722	0.498218	0.419816	0.431709	0.449914	0.0344995
43.871	0.366318	0.411069	0.401457	0.392948	0.0192347
44.021	0.438518	0.500657	0.466107	0.468427	0.0254215
44.17	0.398059	0.449374	0.46381	0.437081	0.0282148
44.319	0.366701	0.404608	0.410028	0.393779	0.0192743
44.468	0.474152	0.531816	0.518992	0.50832	0.0247213
44.617	0.406447	0.410725	0.42028	0.412484	0.00578266
44.766	0.460117	0.454805	0.464986	0.45997	0.0041576
44.915	0.455293	0.46401	0.462017	0.46044	0.00372928
45.064	0.440108	0.443657	0.403025	0.42893	0.0183745
45.212	0.486487	0.535418	0.530644	0.517516	0.0220278
45.362	0.39318	0.434623	0.439944	0.422583	0.0209038
45.511	0.50858	0.487393	0.464146	0.486706	0.0181466
45.66	0.443506	0.455034	0.442633	0.447058	0.00565123
45.809	0.47914	0.497627	0.463025	0.479931	0.0141373
45.958	0.434187	0.48019	0.474566	0.462981	0.0204895
46.107	0.470862	0.503459	0.488459	0.487594	0.0133215
46.256	0.418069	0.548168	0.550588	0.505608	0.0619074
46.405	0.411326	0.44257	0.422633	0.42551	0.0129166
46.554	0.486267	0.492939	0.513614	0.497607	0.0116417
46.703	0.47163	0.517809	0.482297	0.490579	0.0197412
46.852	0.425744	0.503688	0.434678	0.454703	0.0348286
47.001	0.470917	0.458293	0.488516	0.472575	0.0123939
47.15	0.444877	0.477789	0.453053	0.458573	0.0139915
47.298	0.489447	0.495741	0.500728	0.495305	0.00461592
47.447	0.451675	0.443885	0.47591	0.457157	0.0136367
47.596	0.361822	0.33886	0.348235	0.349639	0.00942675
47.745	0.410175	0.412383	0.398487	0.407015	0.00609712
47.895	0.437421	0.421703	0.423754	0.427626	0.00697686
48.043	0.489118	0.491853	0.496135	0.492368	0.00288761
48.192	0.463626	0.458064	0.457367	0.459686	0.00280068
48.342	0.406776	0.420445	0.423305	0.416842	0.00721295
48.491	0.491037	0.48545	0.510476	0.495654	0.0107261
48.64	0.476454	0.534332	0.521513	0.510766	0.0248203
48.788	0.525848	0.620205	0.56437	0.570141	0.0387363
48.937	0.473165	0.460866	0.457479	0.463837	0.0067395
49.086	0.467409	0.478932	0.483586	0.476642	0.00679979
49.236	0.443945	0.470242	0.427955	0.447381	0.0174335
49.385	0.5145	0.551369	0.561849	0.542573	0.020306
49.533	0.473549	0.476474	0.464762	0.471595	0.00497686
49.682	0.498986	0.532788	0.487507	0.506427	0.0192202
49.831	0.436928	0.515751	0.510812	0.48783	0.03605
49.981	0.417685	0.459265	0.443978	0.440309	0.0171717
50.13	0.45151	0.468527	0.451821	0.457286	0.00794938
50.278	0.447454	0.512378	0.46028	0.473371	0.0280749
50.428	0.407927	0.41204	0.371373	0.397113	0.0182788
50.577	0.486596	0.589846	0.528347	0.53493	0.0424078
50.726	0.478263	0.527071	0.535574	0.513636	0.0252522
50.875	0.477715	0.431536	0.424482	0.444578	0.023608
51.023	0.527603	0.590018	0.536471	0.551364	0.0275712
51.173	0.426621	0.49231	0.48056	0.466497	0.0286017
51.322	0.455732	0.512092	0.486667	0.48483	0.0230456
51.471	0.51302	0.556343	0.533165	0.534176	0.017701
51.62	0.401129	0.414499	0.409748	0.408459	0.00553368
51.768	0.404528	0.431593	0.415462	0.417195	0.011117
51.918	0.456883	0.468241	0.449804	0.458309	0.00759405
52.067	0.468779	0.50506	0.493333	0.489057	0.0151169
52.216	0.40409	0.495569	0.447339	0.448999	0.0373647
52.364	0.457541	0.49414	0.473165	0.474949	0.0149946
52.513	0.427663	0.503916	0.472885	0.468155	0.0313094
52.662	0.478263	0.48665	0.454118	0.47301	0.013791
52.812	0.41933	0.393917	0.406611	0.406619	0.0103749
52.961	0.402664	0.393059	0.395574	0.397099	0.00406684
53.109	0.554465	0.553199	0.556639	0.554768	0.00142055
53.258	0.427334	0.482305	0.450588	0.453409	0.0225303
53.407	0.500905	0.538849	0.492157	0.510637	0.0202659
53.556	0.416973	0.424104	0.386723	0.409266	0.0162045
53.706	0.434899	0.471214	0.459328	0.455147	0.0151171
53.854	0.528864	0.537419	0.546219	0.5375	0.00708537
54.004	0.517406	0.444457	0.46874	0.476868	0.0303307
54.153	0.477441	0.508719	0.515126	0.500429	0.0164638
54.302	0.390604	0.376136	0.3786	0.38178	0.00631991
54.451	0.487802	0.481105	0.471485	0.48013	0.00669714
54.6	0.44548	0.485678	0.482521	0.471226	0.0182511
54.749	0.496354	0.481619	0.55535	0.511108	0.0318572
54.898	0.452662	0.517866	0.471933	0.48082	0.0273514
55.046	0.544707	0.628094	0.566723	0.579841	0.035284
55.195	0.530179	0.547024	0.525042	0.534082	0.00938881
55.344	0.561921	0.50506	0.551821	0.539601	0.0247697
55.493	0.538896	0.526328	0.555462	0.540229	0.0119314
55.642	0.419275	0.428449	0.429412	0.425712	0.00456838
55.791	0.432926	0.452976	0.416191	0.434031	0.0150378
55.94	0.539609	0.549254	0.516079	0.53498	0.0139336
56.089	0.402555	0.322852	0.360728	0.362045	0.0325519
56.238	0.475413	0.507347	0.449132	0.477297	0.0238034
56.387	0.404967	0.468641	0.434342	0.435983	0.0260207
56.536	0.516474	0.500486	0.487955	0.501638	0.0116712
56.685	0.470698	0.50809	0.47098	0.483256	0.0175605
56.834	0.5162	0.616145	0.562353	0.564899	0.0408423
56.983	0.471027	0.490767	0.488011	0.483268	0.00872876
57.132	0.444932	0.468298	0.421177	0.444802	0.0192374
57.282	0.479469	0.526271	0.536303	0.514014	0.0247678
57.431	0.463297	0.526842	0.496415	0.495518	0.02595
57.579	0.481059	0.479218	0.440504	0.466927	0.0186989
57.728	0.577655	0.540735	0.529356	0.549249	0.0206164
57.877	0.55748	0.584415	0.559272	0.567056	0.0122965
58.027	0.499424	0.555371	0.53507	0.529955	0.0231248
58.176	0.528151	0.494254	0.534958	0.519121	0.0178018
58.324	0.549367	0.530787	0.540392	0.540182	0.00758657
58.473	0.476235	0.468527	0.508403	0.484388	0.0172704
58.622	0.43934	0.493854	0.473838	0.469011	0.0225154
58.771	0.508854	0.50506	0.464762	0.492892	0.019951
58.921	0.4224	0.492024	0.446443	0.453622	0.0288738
59.069	0.497889	0.445143	0.463866	0.468966	0.0218335
59.219	0.434132	0.491053	0.496079	0.473754	0.0280923
59.368	0.503701	0.451032	0.513053	0.489262	0.027301
59.516	0.503317	0.490481	0.459552	0.48445	0.0183688
59.665	0.553095	0.517123	0.481008	0.517075	0.0294291
59.814	0.467025	0.454634	0.50986	0.477173	0.0236604
59.963	0.481004	0.470356	0.505714	0.485692	0.0148106
60.112	0.487035	0.514264	0.497647	0.499649	0.0112062
60.261	0.412094	0.390029	0.442633	0.414919	0.0215682
60.41	0.474097	0.485335	0.457479	0.472304	0.0114427
60.559	0.354476	0.379795	0.361569	0.36528	0.0106644
60.708	0.409353	0.43085	0.449412	0.429872	0.0163687
60.857	0.487857	0.499514	0.44	0.47579	0.0257511
61.006	0.461598	0.474587	0.456415	0.4642	0.00764356
61.155	0.534236	0.569093	0.530476	0.544602	0.0173856
61.304	0.462804	0.4719	0.506611	0.480438	0.0188758
61.453	0.436489	0.416614	0.427955	0.42702	0.00814089
61.603	0.519379	0.53033	0.534398	0.528036	0.00634219
61.752	0.362261	0.516837	0.476471	0.451856	0.0654618
61.9	0.451894	0.509748	0.538488	0.500043	0.0360115
62.049	0.474481	0.559545	0.518712	0.517579	0.0347366
62.199	0.336769	0.431136	0.400168	0.389358	0.0392763
62.347	0.530015	0.526099	0.523417	0.52651	0.00270904
62.496	0.460446	0.522383	0.513614	0.498814	0.0273654
62.645	0.491914	0.430107	0.474566	0.465529	0.0260292
62.794	0.556274	0.577497	0.582409	0.57206	0.0113409
62.943	0.492188	0.53902	0.53042	0.520543	0.0203549
63.093	0.558248	0.528558	0.507395	0.5314	0.0208577
63.242	0.564991	0.633183	0.592101	0.596758	0.0280333
63.39	0.441259	0.428849	0.408235	0.426114	0.0136197
63.54	0.494271	0.560745	0.508964	0.521327	0.0285113
63.689	0.379365	0.40558	0.355966	0.380304	0.0202655
63.837	0.38397	0.528157	0.454454	0.455527	0.058869
63.986	0.405734	0.380367	0.384314	0.390138	0.0111451
64.135	0.568116	0.558973	0.567955	0.565015	0.00427257
64.284	0.507428	0.534046	0.507283	0.516252	0.0125821
64.433	0.465325	0.49677	0.502521	0.488205	0.0163481
64.582	0.428869	0.433652	0.443305	0.435275	0.00600441
64.732	0.551944	0.521239	0.532549	0.535244	0.0126789
64.88	0.507812	0.491396	0.488347	0.495852	0.00854836
65.029	0.465874	0.532102	0.532269	0.510082	0.0312598
65.178	0.483636	0.514436	0.502969	0.500347	0.0127101
65.327	0.50381	0.520954	0.508852	0.511205	0.00719391
65.477	0.534072	0.524956	0.512605	0.523877	0.00879677
65.625	0.47629	0.511234	0.510644	0.499389	0.0163358
65.774	0.500466	0.492539	0.557367	0.516791	0.0288737
65.923	0.486706	0.538105	0.501345	0.508719	0.0216219
66.072	0.446905	0.58693	0.570868	0.534901	0.0625671
66.221	0.450414	0.528558	0.521849	0.500273	0.0353622
66.371	0.524039	0.55034	0.535574	0.536651	0.0107642
66.519	0.488734	0.505288	0.490924	0.494982	0.00734212
66.668	0.51154	0.543823	0.506387	0.520583	0.0165669
66.818	0.465654	0.465782	0.451149	0.460862	0.00686848
66.966	0.444822	0.544051	0.482017	0.490297	0.040931
67.115	0.54997	0.607055	0.576079	0.577701	0.0233331
67.264	0.512801	0.519296	0.492157	0.508084	0.0115704
67.413	0.423442	0.474587	0.464034	0.454021	0.0220477
67.562	0.513897	0.558516	0.52549	0.532634	0.0189029
67.711	0.530179	0.60654	0.558095	0.564938	0.0315476
67.86	0.400965	0.466297	0.432437	0.433233	0.0266776
68.009	0.49301	0.573952	0.558319	0.541761	0.0350575
68.158	0.489392	0.482591	0.470084	0.480689	0.00799635
68.307	0.429582	0.483849	0.452997	0.455476	0.0222236
68.456	0.473823	0.556115	0.539104	0.523014	0.0354697
68.605	0.420207	0.455206	0.47367	0.449694	0.0221711
68.754	0.47004	0.484535	0.488067	0.480881	0.00779999
68.903	0.424319	0.490767	0.433614	0.449566	0.0293791
69.052	0.450304	0.562461	0.5	0.504255	0.0458864
69.201	0.441314	0.437768	0.449804	0.442962	0.00505003
69.35	0.43638	0.457149	0.480504	0.458011	0.0180241
69.499	0.513952	0.558744	0.519496	0.530731	0.0199375
69.648	0.519983	0.481505	0.485994	0.495827	0.0171784
69.798	0.521627	0.551941	0.521345	0.531638	0.0143571
69.946	0.43479	0.43348	0.435462	0.434577	0.000823062
70.095	0.473987	0.52587	0.482633	0.494164	0.0226963
70.245	0.516913	0.525356	0.504594	0.515621	0.0085251
70.393	0.408421	0.476131	0.448796	0.444449	0.0278128
70.542	0.440327	0.435996	0.456359	0.444227	0.00875868
70.691	0.492846	0.591733	0.529524	0.538034	0.0408165
70.84	0.573817	0.644274	0.611597	0.609896	0.028789
70.989	0.401294	0.43348	0.427451	0.420742	0.0139702
71.138	0.411491	0.452118	0.412493	0.425367	0.0189202
71.286	0.537854	0.577611	0.554958	0.556808	0.0162833
71.435	0.436709	0.41873	0.449524	0.434987	0.0126305
71.585	0.512417	0.476931	0.434454	0.474601	0.031871
71.734	0.528809	0.520268	0.510084	0.51972	0.00765411
71.884	0.455458	0.449831	0.446667	0.450652	0.00363543
72.032	0.515542	0.45309	0.45591	0.474848	0.0287984
72.181	0.468889	0.599394	0.552605	0.540296	0.0539848
72.33	0.470643	0.476702	0.428179	0.458508	0.021588
72.479	0.421633	0.467383	0.486611	0.458542	0.0272539
72.628	0.471082	0.445315	0.44437	0.453589	0.0123754
72.777	0.447179	0.528615	0.494174	0.489989	0.0333772
72.926	0.451401	0.444	0.456135	0.450512	0.00499374
73.075	0.46083	0.468412	0.455966	0.461736	0.00512123
73.224	0.429966	0.530787	0.494398	0.48505	0.0416876
73.373	0.551012	0.469784	0.47916	0.499985	0.0362835
73.523	0.428266	0.493797	0.473165	0.465076	0.0273575
73.671	0.506661	0.494654	0.468852	0.490056	0.0157744
73.82	0.510937	0.557201	0.539104	0.535747	0.0190357
73.969	0.493997	0.544108	0.526947	0.521684	0.0207935
74.118	0.591031	0.662169	0.628403	0.627201	0.0290543
74.266	0.50222	0.501858	0.453838	0.485972	0.0227229
74.416	0.494984	0.525585	0.46353	0.494699	0.0253347
74.565	0.425744	0.518552	0.504426	0.482907	0.0408299
74.714	0.454251	0.456635	0.497143	0.469343	0.0196815
74.862	0.482594	0.508662	0.450532	0.480596	0.0237732
75.012	0.528041	0.537419	0.541345	0.535602	0.00558105
75.161	0.59898	0.5843	0.576079	0.586453	0.00947274
75.31	0.492846	0.517123	0.494902	0.501624	0.0109918
75.459	0.49016	0.51941	0.540448	0.516673	0.0206213
75.607	0.512417	0.551827	0.520728	0.528324	0.0169617
75.756	0.481553	0.510663	0.519608	0.503941	0.0162468
75.906	0.532482	0.570465	0.567675	0.556874	0.0172854
76.055	0.51916	0.561203	0.522857	0.534407	0.0190077
76.204	0.560989	0.577726	0.602353	0.580356	0.0169889
76.354	0.505071	0.522612	0.553445	0.527043	0.0199958
76.502	0.50529	0.512606	0.529076	0.515658	0.00994712
76.65	0.541856	0.511749	0.528067	0.527224	0.0123058

## Sheet: Fig.3e
Interaction Energy
Time (ns)	PolyP-Mn2+ (kJ/mol)	ssDNA-Mn2+ (kJ/mol)	PolyP-RER (kJ/mol)	ssDNA-RER (kJ/mol)
0	-1473.67	-634.246	-989.913	-350.308
0.01	-1482.31	-631.954	-1005.87	-355.694
0.02	-1523.72	-622.061	-914.352	-379.073
0.03	-1481.34	-630.656	-889.227	-371.691
0.04	-1518.82	-635.693	-879.567	-387.355
0.05	-1450.3	-619.193	-838.874	-387.558
0.06	-1448.22	-610.909	-937.35	-355.199
0.07	-1469.25	-627.252	-936.606	-356.719
0.08	-1508.59	-616.301	-863.609	-377.89
0.09	-1475.57	-607.228	-994.128	-387.291
0.1	-1464.82	-610.541	-941.69	-395.811
0.11	-1495.02	-613.517	-924.155	-452.011
0.12	-1468.17	-639.785	-920.968	-457.395
0.13	-1459.6	-622.311	-943.891	-444.775
0.14	-1481.81	-637.105	-990.596	-435.739
0.15	-1490.08	-628.939	-909.92	-407.67
0.16	-1484.64	-634.203	-900.076	-388.412
0.17	-1467.39	-628.88	-856.533	-444.608
0.18	-1503.85	-608.383	-907.485	-469.122
0.19	-1453.88	-633.648	-922.472	-487.971
0.2	-1473.28	-623.352	-943.81	-459.044
0.21	-1422.54	-636.573	-908.733	-429.311
0.22	-1485.75	-620.781	-974.401	-414.705
0.23	-1503.2	-630.996	-959.992	-439.895
0.24	-1493.87	-631.787	-971.979	-462.74
0.25	-1449.29	-601.176	-914.607	-404.759
0.26	-1422.05	-629.95	-882.569	-430.632
0.27	-1490.77	-630.691	-856.644	-344.165
0.28	-1483.07	-634.819	-849.748	-373.003
0.29	-1507.86	-595.105	-944.023	-371.432
0.3	-1466.63	-645.985	-941.293	-399.991
0.31	-1510.47	-647.828	-832.378	-404.4
0.32	-1491.99	-619.471	-923.079	-364.089
0.33	-1436.93	-614.902	-918.918	-364.411
0.34	-1482.63	-596.938	-817.192	-373.142
0.35	-1465.02	-629.202	-856.536	-378.746
0.36	-1507.6	-627.068	-931.677	-386.828
0.37	-1456.31	-624.886	-830.669	-354.172
0.38	-1455.03	-636.119	-882.367	-377.82
0.39	-1450.81	-628.286	-889.756	-356.108
0.4	-1435.76	-655.597	-945.375	-380.955
0.41	-1494.06	-641.85	-900.511	-376.407
0.42	-1488.63	-649.183	-872.663	-334.266
0.43	-1450.89	-634.829	-944.044	-368.937
0.44	-1467.92	-612.98	-908.779	-377.863
0.45	-1416.23	-642.104	-874.633	-358.355
0.46	-1494.6	-639.624	-856.116	-344.846
0.47	-1469.38	-627.914	-916.823	-337.84
0.48	-1483.84	-628.228	-842.938	-363.318
0.49	-1449.62	-622.871	-935.692	-366.12
0.5	-1480.92	-625.371	-999.287	-344.932
0.51	-1415.56	-637.654	-892.531	-338.759
0.52	-1445.88	-604.104	-924.963	-362.037
0.53	-1459.14	-645.316	-882.563	-351.12
0.54	-1470.09	-635.121	-874.627	-353.044
0.55	-1502.01	-638.085	-859.774	-362.663
0.56	-1453.52	-632.158	-910.821	-338.122
0.57	-1463.96	-589.317	-839.074	-339.768
0.58	-1477.3	-616.674	-920.394	-371.321
0.59	-1483.63	-630.216	-824.566	-348.949
0.6	-1500.8	-628.077	-862.065	-398.399
0.61	-1442.42	-624.957	-881.22	-389.776
0.62	-1385.63	-614.187	-856.573	-374.393
0.63	-1458.56	-632.162	-903.182	-352.576
0.64	-1495.08	-624.897	-862.996	-371.614
0.65	-1440.91	-635.668	-942.275	-357.804
0.66	-1473.74	-628.833	-831.883	-366.809
0.67	-1453.18	-630.31	-812.34	-362.642
0.68	-1463.89	-630.109	-848.422	-358.74
0.69	-1413.67	-606.565	-813.159	-368.63
0.7	-1499.25	-625.761	-853.873	-361.512
0.71	-1483.58	-640.868	-885.427	-388.187
0.72	-1468.97	-617.209	-856.175	-351.613
0.73	-1447.39	-614.83	-930.105	-360.857
0.74	-1467.26	-608.709	-938.549	-360.997
0.75	-1440.03	-622.23	-917.779	-352.889
0.76	-1499.83	-602.156	-956.011	-360.817
0.77	-1502.16	-622.618	-875.665	-330.802
0.78	-1502.43	-618.967	-910.649	-354.037
0.79	-1497.01	-587.365	-907.671	-437.088
0.8	-1490.45	-565.173	-925.923	-412.506
0.81	-1491.69	-591.723	-862.135	-448.289
0.82	-1497.69	-614.928	-838.771	-451.631
0.83	-1447.89	-628.87	-865.187	-431.351
0.84	-1516.39	-607.752	-866.704	-442.763
0.85	-1476.53	-626.809	-845.279	-383.297
0.86	-1492.06	-561.202	-851.764	-400.702
0.87	-1435.65	-581.295	-853.501	-403.034
0.88	-1451.02	-597.426	-833.945	-409.231
0.89	-1478.77	-626.191	-854.878	-378.163
0.9	-1478.41	-626.909	-859.654	-365.324
0.91	-1455.56	-640.52	-877.443	-341.357
0.92	-1480.81	-605.407	-859.732	-346.541
0.93	-1463.4	-617.4	-913.657	-377.744
0.94	-1471.62	-634.515	-902.523	-300.904
0.95	-1463.96	-618.89	-878.212	-375.834
0.96	-1420.14	-621.74	-944.521	-372.694
0.97	-1483.65	-595.558	-897.988	-374.077
0.98	-1445	-587.869	-843.465	-371.929
0.99	-1432.86	-632.961	-762.695	-349.719
1	-1460.99	-626.306	-856.495	-361.426
1.01	-1461.65	-600.093	-886.615	-373.926
1.02	-1475.78	-610.323	-922.097	-366.413
1.03	-1455.81	-649.748	-871.93	-394.77
1.04	-1431.81	-632.259	-842.898	-374.075
1.05	-1428.16	-630.39	-806.581	-381.13
1.06	-1505.82	-627.017	-870.459	-402.139
1.07	-1494.22	-630.101	-870.226	-399.142
1.08	-1528.92	-642.417	-855.683	-396.698
1.09	-1426.45	-643.131	-871.384	-407.69
1.1	-1444.36	-616.778	-855.885	-458.882
1.11	-1452.76	-598.093	-839.502	-479.231
1.12	-1428.81	-634.547	-846.581	-410.904
1.13	-1475.96	-626.785	-853.731	-457.349
1.14	-1519.21	-629.087	-889.293	-424.161
1.15	-1461.95	-641.704	-845.414	-439.746
1.16	-1449.31	-637.034	-847.667	-444.06
1.17	-1422.85	-623.401	-915.958	-453.992
1.18	-1463.61	-617.803	-939.847	-448.56
1.19	-1436.55	-616.489	-969.64	-447.077
1.2	-1463.79	-598.502	-947.463	-463.556
1.21	-1515.85	-627.327	-940.933	-470.443
1.22	-1480.08	-620.185	-977.052	-406.307
1.23	-1481.6	-606.818	-976.222	-406.881
1.24	-1448.63	-628.76	-970.012	-461.786
1.25	-1502.54	-605.805	-944.355	-435.422
1.26	-1449.58	-627.371	-1028.69	-452.995
1.27	-1502.14	-605.794	-963.407	-471.12
1.28	-1474.84	-643.599	-861.441	-465.067
1.29	-1457.9	-641.291	-954.377	-452.504
1.3	-1425.66	-607.993	-968.186	-417.659
1.31	-1431.72	-598.644	-988.519	-457.593
1.32	-1446.89	-615.905	-948.81	-428.96
1.33	-1509.17	-599.047	-968.24	-413.054
1.34	-1460.92	-653.864	-960.233	-359.054
1.35	-1476.58	-646.111	-912.881	-379.389
1.36	-1479.9	-627.816	-941.584	-374.516
1.37	-1500.24	-637.016	-940.975	-412.564
1.38	-1478.87	-630.473	-971.655	-417.843
1.39	-1491.16	-625.221	-980.946	-414.624
1.4	-1461.21	-625.889	-978.738	-385.305
1.41	-1470.19	-632.291	-999.996	-440.661
1.42	-1442.51	-581.325	-958.795	-368.87
1.43	-1485.81	-596.773	-912.604	-364.786
1.44	-1545.7	-636.041	-864.247	-398.852
1.45	-1429.28	-629.677	-972.456	-373.74
1.46	-1438.6	-636.208	-917.214	-362.323
1.47	-1475.1	-636.916	-908.519	-364.828
1.48	-1464.98	-649.614	-885.932	-364.529
1.49	-1471.97	-647.968	-936.184	-361.285
1.5	-1500.31	-645.111	-892.126	-368.916
1.51	-1462.47	-613.67	-944.989	-349.603
1.52	-1440.7	-648.307	-960.892	-371.201
1.53	-1495.4	-609.61	-878.582	-356.241
1.54	-1470.24	-620.373	-907.391	-363.63
1.55	-1508.1	-603.626	-885.927	-411.796
1.56	-1472.27	-592.746	-872.09	-410.164
1.57	-1491	-627.041	-893.918	-438.502
1.58	-1491.33	-642.872	-844.032	-429.2
1.59	-1478.31	-617.975	-881.821	-465.551
1.6	-1456.82	-631.692	-891.03	-489.224
1.61	-1491.15	-652.475	-863.274	-479.782
1.62	-1430.28	-631.362	-936.386	-421.118
1.63	-1471.12	-652.16	-917.502	-371.402
1.64	-1444.13	-600.85	-1008.95	-367.192
1.65	-1479.66	-629.334	-970.875	-375.711
1.66	-1482.44	-608.293	-929.238	-358.284
1.67	-1456.6	-632.721	-877.199	-386.519
1.68	-1451.05	-595.405	-896.52	-377.161
1.69	-1441.53	-624.062	-837.58	-366.497
1.7	-1437.82	-626.729	-893.845	-378.975
1.71	-1444.42	-641.183	-922.297	-373.063
1.72	-1455.59	-620.533	-952.301	-369.165
1.73	-1461.3	-637.045	-896.236	-354.224
1.74	-1482.35	-631.618	-1021.67	-389.051
1.75	-1457	-617.437	-934.022	-398.836
1.76	-1451.19	-615.968	-898.161	-356.172
1.77	-1413.61	-608.659	-873.362	-364.403
1.78	-1421.82	-634.767	-812.321	-367.144
1.79	-1461.04	-636.94	-865.449	-365.022
1.8	-1462.04	-609.345	-853.188	-347.329
1.81	-1483.8	-621.256	-872.223	-353.325
1.82	-1480.08	-615.4	-918.923	-315.781
1.83	-1510.66	-602.01	-846.3	-354.236
1.84	-1474.41	-633.691	-871.475	-362.982
1.85	-1467.76	-636.26	-873.568	-345.003
1.86	-1472.69	-638.266	-979.27	-337.079
1.87	-1384.37	-630.649	-990.026	-341.154
1.88	-1459.05	-614.202	-914.164	-353.23
1.89	-1432.57	-632.631	-950.838	-428.31
1.9	-1486.31	-589.533	-975.78	-422.601
1.91	-1484.6	-636.01	-979.622	-377.431
1.92	-1472.12	-605.701	-917.456	-437.957
1.93	-1458.18	-595.755	-935.386	-385.026
1.94	-1445.51	-650.693	-930.843	-412.116
1.95	-1449.02	-629.946	-917.888	-450.454
1.96	-1468.29	-608.556	-910.657	-425.039
1.97	-1449.02	-637.545	-952.716	-425.028
1.98	-1473.51	-633.755	-952.738	-399.767
1.99	-1453.51	-615.164	-917.593	-418.726
2	-1443.84	-635.219	-1009.09	-420.587
2.01	-1444.85	-613.046	-986.509	-413.684
2.02	-1468.05	-636.907	-964.991	-407.385
2.03	-1438.75	-633.194	-900.452	-395.468
2.04	-1467.8	-626.951	-1052.97	-402.436
2.05	-1433.65	-633.835	-1009.1	-411.572
2.06	-1440.65	-642.908	-904.953	-421.475
2.07	-1468.23	-602.441	-950.166	-406.015
2.08	-1381.25	-638.998	-927.083	-403.882
2.09	-1439.8	-604.446	-917.751	-416.579
2.1	-1481.96	-630.53	-831.659	-409.774
2.11	-1479.94	-640.602	-889.491	-393.72
2.12	-1423.48	-607.201	-898.9	-412.234
2.13	-1462.65	-614.817	-976.954	-390.908
2.14	-1465.21	-635.718	-932.552	-399.437
2.15	-1444.51	-616.982	-915.771	-426.141
2.16	-1426.4	-614.274	-874.218	-391.06
2.17	-1456.17	-638.324	-946.881	-412.762
2.18	-1475.29	-636.782	-938.302	-515.197
2.19	-1494.39	-640.699	-1006.02	-505.432
2.2	-1494.48	-622.903	-909.567	-437.244
2.21	-1415.02	-608.373	-992.779	-484.081
2.22	-1495.56	-648.541	-969.475	-445.677
2.23	-1480.48	-638.651	-964.861	-479.62
2.24	-1499.3	-611.133	-1001.87	-510.159
2.25	-1476.13	-621.23	-934.434	-453.567
2.26	-1483.34	-632.648	-963.358	-511.966
2.27	-1472.17	-617.206	-904.076	-511.007
2.28	-1430.91	-631.528	-884.084	-506.507
2.29	-1441.48	-621.726	-833.584	-505.724
2.3	-1460.08	-625.338	-940.354	-469.246
2.31	-1452.57	-621.264	-956.469	-497.912
2.32	-1494.49	-614.296	-937.292	-490.552
2.33	-1479.48	-637.195	-929.864	-509.774
2.34	-1447.66	-607.96	-991.964	-456.014
2.35	-1470.35	-628.632	-1005.52	-462.695
2.36	-1448.68	-646.903	-916.626	-479.443
2.37	-1473.6	-628.786	-939.62	-524.197
2.38	-1465.13	-616.1	-876.631	-498.503
2.39	-1414.98	-641.959	-895.239	-468.269
2.4	-1400.64	-609.057	-915.263	-518.369
2.41	-1453.17	-594.827	-904.923	-494.877
2.42	-1487.45	-647.806	-902.286	-533.912
2.43	-1463.26	-627.431	-867.201	-516.901
2.44	-1465.39	-597.637	-899.099	-518.696
2.45	-1429.78	-623.761	-839.755	-498.72
2.46	-1417.32	-632.45	-874.116	-455.543
2.47	-1459.33	-631.287	-915.766	-477.574
2.48	-1466.71	-629.923	-917.907	-471.804
2.49	-1472.71	-634.846	-912.235	-470.619
2.5	-1437.44	-608.634	-850.021	-511.56
2.51	-1449.16	-640.126	-888.104	-494.433
2.52	-1458.56	-614.576	-892.946	-489.06
2.53	-1455.21	-629.269	-853.811	-454.174
2.54	-1430.4	-616.905	-800.379	-518.868
2.55	-1472.49	-645.999	-857.054	-485.389
2.56	-1458.5	-621.668	-886.143	-462.381
2.57	-1455.42	-604.479	-921.216	-485.698
2.58	-1485.87	-613.585	-881.804	-455.151
2.59	-1451.46	-643.273	-836.548	-491.005
2.6	-1461.23	-633.426	-910.192	-484.888
2.61	-1496.77	-607.228	-865.51	-502.315
2.62	-1379.59	-605.213	-929.213	-462.4
2.63	-1419.9	-618.845	-885.331	-500.47
2.64	-1425.06	-638.35	-865.279	-419.553
2.65	-1470.24	-633.623	-905.346	-406.006
2.66	-1490.09	-623.845	-908.915	-425.29
2.67	-1442.69	-627.96	-896.887	-424.932
2.68	-1463.43	-611.767	-917.737	-410.535
2.69	-1407.15	-635.031	-883.849	-433.259
2.7	-1449.72	-649.027	-890.092	-478.645
2.71	-1453.69	-623.595	-810.432	-462.409
2.72	-1499.67	-658.732	-898.908	-497.82
2.73	-1452.65	-625.901	-878.799	-444.766
2.74	-1475.94	-642.32	-892.189	-437.576
2.75	-1453.04	-604.643	-928.745	-471.324
2.76	-1469.72	-627.763	-817.89	-436.168
2.77	-1463.27	-641.095	-940.803	-480.649
2.78	-1472.87	-616.202	-881.182	-429.954
2.79	-1468.01	-601.343	-934.064	-472.573
2.8	-1438.72	-631.545	-935.502	-411.966
2.81	-1433.87	-674.718	-932.989	-422.023
2.82	-1482.2	-643.223	-906.379	-493.285
2.83	-1503.81	-647.729	-917.652	-429.297
2.84	-1469.58	-640.044	-950.291	-423.283
2.85	-1472.31	-627.385	-877.115	-483.419
2.86	-1491.52	-644.455	-900.357	-407.059
2.87	-1445.55	-637.021	-933.814	-469.933
2.88	-1461.14	-606.311	-891.651	-456.072
2.89	-1381.95	-654.37	-892.757	-402.969
2.9	-1457.07	-605.335	-787.536	-433.658
2.91	-1474.04	-621.776	-854.501	-419.25
2.92	-1427.28	-628.34	-813.474	-400.834
2.93	-1500.66	-628.974	-884.304	-461.403
2.94	-1482.19	-636.63	-855.808	-488.478
2.95	-1427.76	-588.509	-904.347	-497.991
2.96	-1412.4	-640.165	-863.781	-475.305
2.97	-1452.56	-610.08	-863.105	-524.364
2.98	-1466.43	-647.403	-885.269	-492.501
2.99	-1479.37	-631.549	-937.019	-510.964
3	-1462.49	-639.312	-895.405	-535.484
3.01	-1475.7	-637.872	-854.205	-478.987
3.02	-1453.14	-607.256	-775.311	-493.266
3.03	-1463.46	-625.828	-932.73	-444.659
3.04	-1509.3	-634.404	-907.462	-419.087
3.05	-1463.07	-621.202	-931.313	-430.136
3.06	-1476.56	-623.734	-942.192	-454.732
3.07	-1410.97	-630.832	-903.578	-454.763
3.08	-1518.3	-609.394	-834.102	-452.715
3.09	-1470.23	-644.989	-898.958	-401.492
3.1	-1448.34	-634.607	-959.832	-458.906
3.11	-1476.36	-640.693	-932.881	-450.875
3.12	-1407.8	-638.945	-949.305	-425.234
3.13	-1471.38	-622.725	-910.195	-457.147
3.14	-1426.37	-609.833	-892.009	-490.417
3.15	-1469.62	-612.448	-896.946	-489.484
3.16	-1450.64	-646.682	-821.229	-448.628
3.17	-1469.34	-616.5	-916.522	-562.412
3.18	-1425.69	-619.726	-902.969	-527.176
3.19	-1480.31	-623.563	-924.219	-432.226
3.2	-1409.96	-613.311	-876.993	-426.622
3.21	-1350.95	-624.311	-944.519	-478.863
3.22	-1390.49	-610.084	-847.43	-497.93
3.23	-1342.61	-618.133	-948.708	-453.047
3.24	-1445.98	-627.009	-895.515	-469.191
3.25	-1468.85	-597.889	-919.964	-459.564
3.26	-1453.19	-616.569	-911.637	-461.188
3.27	-1473.3	-636.948	-930.579	-441.142
3.28	-1489.81	-616.486	-919.368	-403.34
3.29	-1442.21	-649.933	-865.868	-461.031
3.3	-1443.01	-607.26	-845.006	-455.355
3.31	-1426.12	-638.53	-915.316	-449.669
3.32	-1445.35	-628.399	-832.475	-455.013
3.33	-1428.28	-623.03	-884.832	-434.229
3.34	-1454.56	-628.66	-862.81	-419.38
3.35	-1418.92	-595.73	-919.748	-469.952
3.36	-1434.53	-625.186	-869.272	-444.524
3.37	-1446.82	-625.511	-815.688	-454.782
3.38	-1470.98	-656.368	-770.848	-494.36
3.39	-1454.49	-631.879	-822.655	-390.606
3.4	-1461.48	-626.663	-799.667	-444.144
3.41	-1469.3	-625.737	-816.667	-462.547
3.42	-1416.57	-627.446	-789.756	-443.749
3.43	-1488.31	-630.337	-792.375	-476.297
3.44	-1510.68	-646.752	-831.524	-454.082
3.45	-1460.37	-621.267	-797.475	-503.951
3.46	-1400.78	-615.158	-832.257	-503.955
3.47	-1405.11	-649.997	-800.83	-494.521
3.48	-1455.75	-644.844	-804.404	-448.653
3.49	-1478.43	-653.403	-834.934	-451.609
3.5	-1463.19	-629.638	-803.911	-443.866
3.51	-1461.42	-612.976	-847.854	-437.285
3.52	-1429.46	-635.995	-776.721	-449.716
3.53	-1454.41	-631.215	-817.866	-489.171
3.54	-1480.02	-642.687	-855.538	-527.957
3.55	-1462.87	-641.005	-901.262	-511.518
3.56	-1416.5	-645.617	-958.049	-464.104
3.57	-1386.02	-607.705	-921.699	-445.695
3.58	-1476.25	-620.652	-876.31	-452.965
3.59	-1448.83	-623.463	-883.709	-415.843
3.6	-1449.38	-610.428	-911.659	-454.176
3.61	-1477.12	-618.849	-851.159	-480.76
3.62	-1409.99	-588.052	-846.737	-453.116
3.63	-1461.77	-639.681	-830.947	-511.415
3.64	-1468.15	-627.376	-925.503	-500.893
3.65	-1428.19	-634.034	-871.27	-526.566
3.66	-1476.53	-633.871	-874.806	-495.777
3.67	-1500.5	-643.773	-899.53	-508.771
3.68	-1466.08	-673.932	-858.1	-558.603
3.69	-1466.01	-634.203	-894.465	-483.47
3.7	-1453.44	-642.248	-859.58	-481.744
3.71	-1468.58	-598.605	-908.535	-442.04
3.72	-1500.73	-607.206	-909.139	-388.793
3.73	-1492.78	-620.018	-878.215	-420.641
3.74	-1471.75	-625.859	-952.773	-379.744
3.75	-1495.88	-619.298	-871.584	-412.3
3.76	-1407.63	-616.7	-760.288	-457.536
3.77	-1423.76	-616.583	-817.507	-481.081
3.78	-1440.2	-653.762	-811.907	-473.745
3.79	-1460.79	-647.83	-814.214	-483.412
3.8	-1463.79	-647.649	-781.02	-442.1
3.81	-1447.45	-647.05	-926.106	-496.212
3.82	-1436.02	-636.373	-802.75	-484.394
3.83	-1455.32	-645.74	-851.484	-458.08
3.84	-1445.27	-615.324	-824.716	-461.961
3.85	-1399.09	-674.545	-816.839	-462.814
3.86	-1462.08	-635.176	-850.489	-446.593
3.87	-1475.16	-646.65	-879.237	-427.791
3.88	-1461.37	-644.171	-879.114	-482.374
3.89	-1456.49	-625.386	-848.888	-507.106
3.9	-1423.65	-667.92	-885.695	-476.612
3.91	-1483.32	-598.543	-841.831	-436.114
3.92	-1464.15	-649.47	-882.252	-491.326
3.93	-1430.99	-631.741	-861.183	-447.893
3.94	-1452.53	-622.009	-846.474	-436.618
3.95	-1437.59	-626.926	-841.069	-430.333
3.96	-1474.38	-639.962	-796.957	-460.504
3.97	-1482.93	-629.458	-828.364	-400.551
3.98	-1465.07	-642.696	-858.723	-432.335
3.99	-1454.87	-632.374	-837.578	-340.028
4	-1437.32	-655.877	-816.228	-378.62
4.01	-1430.55	-635.212	-844.308	-406.189
4.02	-1462.69	-605.594	-814.531	-431.226
4.03	-1415.98	-630.019	-776.588	-465.652
4.04	-1455.53	-626.295	-787.059	-444.126
4.05	-1468.35	-638.409	-853.022	-424.211
4.06	-1391.77	-614.196	-849.7	-436.676
4.07	-1439.07	-655.346	-803.828	-457.917
4.08	-1426.67	-623.444	-851.784	-447.892
4.09	-1495.15	-608.886	-875.4	-506.954
4.1	-1433.91	-579.193	-821.123	-497.135
4.11	-1475.06	-621.552	-888.375	-470.854
4.12	-1464.12	-632.807	-906.033	-399.329
4.13	-1450.93	-625.967	-839.016	-448.436
4.14	-1482.73	-629.044	-856.474	-475.905
4.15	-1463.27	-620.491	-957.941	-481.737
4.16	-1456.54	-633.142	-890.376	-490.893
4.17	-1468.56	-617.629	-888.976	-455.628
4.18	-1491.32	-629.95	-932.508	-478.55
4.19	-1501.87	-627.702	-850.698	-502.979
4.2	-1464.85	-602.165	-779.987	-566.571
4.21	-1436.31	-625.133	-819.899	-464.025
4.22	-1454.58	-636.989	-812.654	-417.579
4.23	-1485.85	-637.789	-833.44	-452.087
4.24	-1473.67	-637.799	-831.736	-453.114
4.25	-1482.44	-639.92	-826.441	-515.245
4.26	-1442.75	-626.36	-864.203	-507.05
4.27	-1432.81	-628.924	-831.151	-456.84
4.28	-1435.18	-622.854	-862.299	-485.475
4.29	-1449.85	-655.704	-840.625	-400.354
4.3	-1429.07	-624.398	-883.938	-406.595
4.31	-1435.82	-609.069	-876.496	-439.234
4.32	-1479.65	-631.463	-834.468	-439.844
4.33	-1416.21	-634.979	-887.098	-455.723
4.34	-1423.6	-639.537	-889.535	-467.186
4.35	-1425.56	-612.497	-849.487	-470.617
4.36	-1416.53	-641.436	-863.991	-486.663
4.37	-1427.23	-624.198	-877.93	-519.537
4.38	-1498.8	-613.076	-864.45	-482.201
4.39	-1477.56	-629.622	-883.914	-430.735
4.4	-1425.42	-635.333	-872.445	-410.155
4.41	-1457.64	-651.642	-840.407	-417.932
4.42	-1413.77	-636.685	-771.844	-453.555
4.43	-1466.18	-636.347	-813.762	-493.135
4.44	-1448.09	-635.174	-758.483	-403.929
4.45	-1413.06	-640.926	-746.421	-438.05
4.46	-1474.97	-626.575	-796.201	-386.775
4.47	-1475.81	-645.029	-765.649	-421.788
4.48	-1476.36	-610.135	-812.931	-476.482
4.49	-1414.04	-630.149	-778.104	-434.665
4.5	-1464.92	-641.113	-794.248	-498.259
4.51	-1439.65	-615.174	-813.74	-469.399
4.52	-1438.51	-626.655	-789.898	-437.773
4.53	-1459.38	-605.986	-765.551	-473.444
4.54	-1485.34	-626.927	-773.463	-453.188
4.55	-1408.11	-589.172	-811.732	-442.649
4.56	-1449.8	-643.666	-840.571	-486.426
4.57	-1488.1	-619.425	-750.837	-446.875
4.58	-1430.37	-615.02	-799.546	-485.064
4.59	-1470.01	-621.541	-773.232	-466.342
4.6	-1499.59	-618.492	-779.544	-433.362
4.61	-1447.83	-653.826	-758.226	-463.614
4.62	-1451.9	-606.857	-804.377	-435.397
4.63	-1483.87	-618.733	-802.009	-461.192
4.64	-1471.14	-628.05	-762.078	-452.999
4.65	-1487.2	-631.045	-836.844	-471.752
4.66	-1455.78	-617.007	-804.355	-438.938
4.67	-1488.61	-608.751	-832.801	-442.064
4.68	-1430.37	-605.858	-874.971	-481.518
4.69	-1500.69	-593.419	-805.08	-466.782
4.7	-1452.82	-641.692	-699.885	-486.656
4.71	-1483.75	-619.357	-693.545	-472.828
4.72	-1495.48	-641.043	-657.56	-487.47
4.73	-1482.55	-623.636	-722.3	-483.426
4.74	-1442.64	-630.491	-713.817	-438.545
4.75	-1486.94	-644.192	-669.3	-491.81
4.76	-1467.7	-612.64	-708.881	-497.068
4.77	-1503.31	-636.298	-723.874	-487.348
4.78	-1490.37	-637.915	-661.068	-401.114
4.79	-1475.79	-636.657	-670.348	-422.401
4.8	-1498.91	-637.311	-722.563	-421.649
4.81	-1436.25	-647.745	-696.03	-455.448
4.82	-1444.94	-628.302	-668.927	-466.092
4.83	-1472.2	-628.604	-665.101	-471.439
4.84	-1465.13	-630.806	-687.095	-428.122
4.85	-1449.4	-646.938	-681.06	-448.311
4.86	-1426.45	-638.133	-692.493	-448.608
4.87	-1514.61	-640.355	-731.618	-474.41
4.88	-1462.05	-639.729	-705.454	-451.396
4.89	-1465.14	-591.341	-718.329	-449.242
4.9	-1425.16	-635.993	-730.316	-466.87
4.91	-1457.05	-656.966	-701.802	-447.837
4.92	-1430.37	-644.41	-658.672	-433.91
4.93	-1504.26	-634.365	-716.788	-452.026
4.94	-1424.4	-644.632	-680.501	-479.489
4.95	-1402.22	-635.979	-688.822	-487.164
4.96	-1447.18	-627.665	-689.963	-482.489
4.97	-1440.76	-649.832	-664.214	-480.128
4.98	-1427.86	-655.79	-633.074	-472.22
4.99	-1431.81	-607.399	-718.167	-490.256
5	-1481.95	-628.688	-704.37	-489.194
5.01	-1485.52	-633.544	-689.263	-450.247
5.02	-1462.85	-636.7	-660.076	-499.053
5.03	-1470.45	-604.789	-706.581	-452.322
5.04	-1454.48	-616.624	-710.25	-468.525
5.05	-1507.36	-635.499	-782.156	-453.966
5.06	-1492.4	-583.709	-723.666	-485.761
5.07	-1507.36	-623.475	-689.395	-444.22
5.08	-1456.9	-624.22	-690.708	-481.196
5.09	-1488	-629.849	-714.624	-480.192
5.1	-1513.97	-633.148	-699.113	-500.541
5.11	-1496.12	-616.012	-644.27	-490.557
5.12	-1442.18	-649.58	-689.882	-499.222
5.13	-1459.63	-616.552	-651.1	-466.428
5.14	-1408.66	-650.416	-635.022	-443.019
5.15	-1521.93	-645.476	-716.117	-407.572
5.16	-1520.34	-615.207	-697.062	-469.55
5.17	-1471.22	-625.483	-674.865	-448.535
5.18	-1482.99	-630.313	-657.901	-434.048
5.19	-1441.97	-604.237	-706.594	-449.532
5.2	-1454.19	-589.858	-706.032	-434.853
5.21	-1496.97	-646.462	-628.124	-434.527
5.22	-1501.62	-620.455	-697.467	-467.968
5.23	-1435.58	-592.941	-751.339	-462.082
5.24	-1475.03	-634.118	-721.337	-484.456
5.25	-1495.06	-625.021	-646.69	-429.732
5.26	-1480.09	-636.68	-699.197	-443.271
5.27	-1418.56	-585.527	-708.742	-454.677
5.28	-1449.7	-625.84	-645.591	-447.263
5.29	-1479.69	-639.01	-663.666	-424.962
5.3	-1432.96	-652.649	-661.374	-444.046
5.31	-1507.77	-606.541	-695.418	-451.251
5.32	-1456.1	-619.262	-659.753	-435.411
5.33	-1441.08	-635.157	-646.144	-456.027
5.34	-1486.43	-636.08	-663.56	-427.861
5.35	-1477.75	-574.346	-702.868	-463.511
5.36	-1436.13	-625.458	-694.498	-436.607
5.37	-1450.38	-625.777	-682.33	-472.164
5.38	-1455.32	-627.155	-666.388	-356.488
5.39	-1503.94	-634.067	-728.78	-403.378
5.4	-1482.27	-652.467	-685.459	-449.015
5.41	-1468.81	-641.494	-697.954	-377.275
5.42	-1480.58	-630.243	-675.713	-469.976
5.43	-1477.08	-646.192	-714.237	-464.649
5.44	-1451.77	-618.658	-640.197	-452.249
5.45	-1458.57	-629.179	-699.333	-434.625
5.46	-1460.56	-602.773	-608.764	-476.727
5.47	-1492.29	-608.966	-640.158	-479.25
5.48	-1454.21	-659.144	-556.391	-425.32
5.49	-1473.74	-591.072	-625.675	-420.1
5.5	-1447.85	-624.609	-611.454	-420.741
5.51	-1413.66	-632.391	-604.671	-454.002
5.52	-1483.98	-630.669	-593.53	-478.18
5.53	-1475.28	-642.211	-596.243	-454.861
5.54	-1464.53	-607.494	-610.354	-467.661
5.55	-1470.6	-580.459	-675.743	-480.193
5.56	-1464.11	-619.559	-621.554	-446.531
5.57	-1477.31	-646.538	-642.721	-464.391
5.58	-1506.74	-618.619	-633.995	-447.081
5.59	-1428.38	-595.055	-611.7	-477.112
5.6	-1466.63	-620.954	-692.634	-462.652
5.61	-1513.29	-586.996	-617.139	-463.608
5.62	-1448.94	-588.203	-649.999	-398.078
5.63	-1515.63	-624.225	-721.897	-409.167
5.64	-1459.73	-593.726	-650.362	-413.501
5.65	-1466.71	-610.717	-633.821	-404.304
5.66	-1449.44	-639.199	-610.936	-410.934
5.67	-1434.03	-640.509	-638.756	-449.068
5.68	-1455.95	-601.485	-614.552	-445.274
5.69	-1477.14	-629.5	-611.749	-447.117
5.7	-1437.73	-647.858	-608.277	-430.281
5.71	-1471.11	-632.291	-593.745	-360.954
5.72	-1471.65	-599.193	-646.663	-402.008
5.73	-1452.43	-631.717	-621.337	-373.256
5.74	-1443.12	-620.908	-651.835	-394.892
5.75	-1455.49	-612.564	-640.975	-376.159
5.76	-1502.82	-599.607	-638.466	-399.184
5.77	-1478.88	-631.451	-660.935	-442.371
5.78	-1478.16	-629.663	-677.495	-404.8
5.79	-1451.56	-614.833	-644.234	-364.111
5.8	-1456.66	-636.939	-622.471	-425.887
5.81	-1469.17	-637.742	-629.518	-424.474
5.82	-1434.22	-584.576	-707.762	-443.88
5.83	-1442.19	-641.959	-596.432	-429.372
5.84	-1455.07	-646.307	-614.267	-389.658
5.85	-1438.97	-630.827	-601.931	-416.25
5.86	-1411.04	-614.552	-614.824	-464.813
5.87	-1467.65	-627.157	-611.22	-436.594
5.88	-1440.44	-649.554	-603.805	-411.038
5.89	-1489.63	-618.704	-579.767	-432.335
5.9	-1502.74	-631.639	-575.68	-447.877
5.91	-1439.89	-640.546	-595.29	-453.895
5.92	-1502.01	-608.148	-628.922	-441.407
5.93	-1463.14	-604.83	-656.004	-458.083
5.94	-1518.34	-608.48	-624.445	-439.192
5.95	-1450.88	-639.267	-647.483	-419.136
5.96	-1508.94	-644.281	-689.882	-420.134
5.97	-1468.94	-653.193	-629.992	-407.149
5.98	-1497.78	-623.159	-607.556	-390.831
5.99	-1475.29	-645.77	-655.955	-453.371
6	-1466.57	-636.355	-627.137	-457.355
6.01	-1435.97	-623.786	-654.555	-428.803
6.02	-1409.81	-641.717	-601.145	-420.718
6.03	-1461.74	-633.376	-684.154	-426.414
6.04	-1477.33	-627.956	-658.984	-427.245
6.05	-1464.1	-618.67	-659.868	-447.224
6.06	-1401.65	-640.31	-644.371	-381.238
6.07	-1455.14	-631.006	-672.234	-424.568
6.08	-1444.5	-632.283	-671.786	-400.892
6.09	-1440.18	-652.257	-619.572	-385.598
6.1	-1490.41	-658.444	-608.667	-408.553
6.11	-1501.73	-640.705	-652.583	-413.677
6.12	-1444.3	-654.748	-612.042	-431.899
6.13	-1423.22	-629.889	-636.403	-393.329
6.14	-1430.66	-661.753	-608.939	-399.01
6.15	-1453.61	-641.219	-614.308	-423.699
6.16	-1430	-644.453	-622.394	-488.858
6.17	-1471.36	-636.45	-663.156	-443.271
6.18	-1402.39	-648.336	-589.483	-487.357
6.19	-1503.58	-617.545	-544.509	-443.663
6.2	-1437.9	-620.021	-580.095	-470.725
6.21	-1487.97	-565.447	-642.33	-448.734
6.22	-1473.18	-607.204	-613.648	-386.8
6.23	-1506.87	-611.667	-580.366	-297.917
6.24	-1495.01	-635.365	-501.201	-288.585
6.25	-1426.42	-670.375	-524.468	-293.142
6.26	-1442.29	-637.879	-488.085	-197.482
6.27	-1471.14	-634.924	-623.4	-252.237
6.28	-1458.69	-647.252	-622.364	-319.139
6.29	-1426	-622.905	-644.511	-284.284
6.3	-1423.31	-628.425	-642.053	-287.367
6.31	-1461.63	-646.18	-627.939	-294.44
6.32	-1435.76	-639.43	-574.318	-313.379
6.33	-1456.02	-626.057	-585.433	-339.655
6.34	-1468.67	-608.306	-602.182	-381.441
6.35	-1510.08	-636.663	-620.021	-307.737
6.36	-1450.22	-629.29	-555.933	-263.267
6.37	-1493.97	-647.781	-603.735	-328.247
6.38	-1512.94	-649.922	-626.383	-303.679
6.39	-1430.73	-629.486	-603.249	-340.523
6.4	-1456.84	-638.62	-627.097	-346.08
6.41	-1425.51	-633.585	-643.494	-389.079
6.42	-1456.97	-621.179	-601.975	-301.022
6.43	-1447.81	-639.684	-620.327	-318.559
6.44	-1437.9	-632.242	-637.631	-371.282
6.45	-1434.69	-588.436	-626.554	-328.138
6.46	-1476.52	-597.747	-566.551	-352.71
6.47	-1459.82	-645.786	-628.366	-359.098
6.48	-1416.97	-609.217	-620.509	-281.958
6.49	-1435.05	-622.273	-610.853	-350.667
6.5	-1441.28	-641.413	-601.264	-332.039
6.51	-1429.65	-647.712	-627.396	-353.962
6.52	-1465.64	-620.707	-612.957	-301.513
6.53	-1426.67	-670.478	-612.227	-337.576
6.54	-1433.83	-639.732	-613.603	-370.147
6.55	-1475.12	-647.088	-635.1	-350.322
6.56	-1403.65	-621.249	-624.419	-302.174
6.57	-1466.35	-627.583	-714.451	-305.973
6.58	-1464.21	-658.199	-665.117	-370.635
6.59	-1458.56	-656.516	-669.432	-386.429
6.6	-1427.01	-619.949	-629.279	-293.745
6.61	-1422.72	-623.595	-654.202	-324.783
6.62	-1448.81	-644.061	-641.591	-321.32
6.63	-1487.78	-639.234	-672.804	-322.805
6.64	-1392.57	-600.47	-634.97	-294.07
6.65	-1463.2	-646.715	-599.682	-306.029
6.66	-1480.19	-632.533	-610.562	-322.313
6.67	-1452.77	-639.89	-589.698	-291.694
6.68	-1453.97	-617.247	-588.187	-288.392
6.69	-1476.23	-638.069	-632.233	-243.891
6.7	-1492.29	-639.749	-622.738	-239.21
6.71	-1398.58	-634.318	-623.913	-237.116
6.72	-1469.81	-637.946	-608.842	-256.218
6.73	-1480.05	-652.866	-629.732	-249.258
6.74	-1466.73	-661.133	-606.073	-256.505
6.75	-1458.3	-623.429	-618.5	-304.544
6.76	-1458.94	-677.354	-632.809	-285.43
6.77	-1495.7	-615.344	-683.133	-311.786
6.78	-1488.96	-581.135	-596.837	-311.636
6.79	-1438.69	-622.749	-636.877	-298.288
6.8	-1431.18	-614.868	-633.595	-297.125
6.81	-1454.46	-657.769	-641.634	-235.679
6.82	-1459.53	-661.311	-659.27	-243.719
6.83	-1477.85	-658.774	-651.244	-238.162
6.84	-1414.48	-626.998	-615.924	-238.779
6.85	-1376.43	-635.269	-602.926	-239.33
6.86	-1455.95	-641.385	-673.999	-251.165
6.87	-1435.98	-629.546	-615.406	-262.927
6.88	-1434.72	-647.539	-622.458	-280.235
6.89	-1449.47	-612.958	-602.799	-332.867
6.9	-1470.08	-622.393	-564.058	-300.056
6.91	-1471.16	-640.288	-610.806	-235.544
6.92	-1451.45	-607.907	-618.552	-299.681
6.93	-1423.58	-624.802	-607.001	-320.748
6.94	-1483.5	-627.595	-595.909	-319.623
6.95	-1453.2	-614.183	-635.015	-335.074
6.96	-1436.38	-619.502	-597.508	-246.384
6.97	-1443.76	-645.376	-598.12	-276.891
6.98	-1433.52	-627.393	-664.294	-253.663
6.99	-1460.37	-615.797	-655.506	-249.479
7	-1472.34	-620.308	-599.133	-274.601
7.01	-1437.06	-635.781	-627.913	-267.289
7.02	-1482.65	-609.839	-633.346	-351.059
7.03	-1459.69	-623.232	-637.287	-357.585
7.04	-1470.49	-633.372	-589.436	-301.974
7.05	-1449.96	-610.469	-596.995	-290.504
7.06	-1455.67	-646.908	-652.82	-282.038
7.07	-1438.14	-608.087	-582.923	-289.885
7.08	-1480.07	-651.669	-619.886	-255.68
7.09	-1472.03	-611.385	-697.644	-284.977
7.1	-1489.52	-614.984	-628.739	-310.438
7.11	-1389.64	-605.182	-599.089	-291.631
7.12	-1426.08	-581.654	-670.775	-317.148
7.13	-1452.73	-620.219	-565.269	-298.96
7.14	-1456.55	-642.992	-654.194	-345.927
7.15	-1417.92	-641.146	-624.84	-332.268
7.16	-1445.91	-637.785	-602.267	-336.913
7.17	-1432.84	-613.323	-612.655	-340.079
7.18	-1465.08	-604.672	-642.797	-301.95
7.19	-1473	-621.058	-640.009	-310.367
7.2	-1484.42	-606.917	-649.445	-326.537
7.21	-1455.77	-621.495	-580.72	-330.52
7.22	-1453.89	-640.58	-617.232	-335.63
7.23	-1478.36	-627.281	-607.422	-246.207
7.24	-1476.46	-620.722	-612.752	-252.439
7.25	-1492.32	-642.003	-649.642	-199.993
7.26	-1486.34	-619.768	-602.691	-140.277
7.27	-1442.37	-641.306	-646.526	-183.428
7.28	-1390.07	-645.023	-559.119	-180.087
7.29	-1431.12	-644.068	-612.979	-199.514
7.3	-1442.78	-661.42	-603.787	-206.241
7.31	-1447.7	-638.589	-602.621	-196.306
7.32	-1451.89	-613.381	-620.857	-137.649
7.33	-1465.59	-606.073	-622.655	-181.139
7.34	-1445.21	-634.019	-615.017	-113.145
7.35	-1455.12	-622.446	-650.149	-127.528
7.36	-1451.68	-629.247	-632.6	-122.052
7.37	-1393.56	-622.075	-633.296	-134.618
7.38	-1503.21	-631.315	-600.114	-115.165
7.39	-1477.21	-636.448	-644.668	-130.903
7.4	-1474.97	-642.274	-688.478	-116.14
7.41	-1495.6	-612.586	-598.936	-96.7292
7.42	-1463.95	-634.065	-627.568	-100.289
7.43	-1445.19	-615.996	-609.502	-84.4557
7.44	-1464.86	-624.819	-617.976	-108.482
7.45	-1462.34	-598.24	-639.706	-111.283
7.46	-1466.4	-645.441	-613.762	-148.09
7.47	-1427.47	-614.083	-607.532	-159.602
7.48	-1448.43	-632.406	-625.168	-146.622
7.49	-1404.32	-628.639	-675.531	-131.976
7.5	-1471.92	-627.748	-607.229	-146.757
7.51	-1438.47	-623.494	-604.064	-179.858
7.52	-1443.73	-664.638	-601.549	-168.827
7.53	-1478.91	-638.097	-610.138	-205.175
7.54	-1423.32	-625.12	-570.97	-199.129
7.55	-1501.73	-638.21	-588.912	-203.45
7.56	-1410.9	-624.517	-575.465	-248.35
7.57	-1476.62	-623.421	-684.035	-216.273
7.58	-1415.27	-609.886	-605.769	-204.662
7.59	-1483.9	-632.91	-571.198	-190.4
7.6	-1479.04	-644.742	-620.924	-332.53
7.61	-1431.04	-614.652	-612.173	-276.068
7.62	-1472.3	-601.555	-596.739	-317.372
7.63	-1452.24	-617.247	-591.492	-300.551
7.64	-1458.24	-624.583	-582.152	-297.895
7.65	-1401.04	-605.279	-554.565	-298.522
7.66	-1451.54	-622.722	-600.295	-322.005
7.67	-1480.04	-598.182	-594.635	-314.146
7.68	-1476.21	-630.428	-611.746	-281.514
7.69	-1409.85	-629.213	-638.214	-321.026
7.7	-1442.24	-642.55	-581.15	-333.938
7.71	-1440.44	-645.515	-630.65	-314.343
7.72	-1423.4	-629.849	-623.397	-321.58
7.73	-1445.36	-643.012	-593.906	-292.634
7.74	-1417.64	-627.411	-659.677	-283.083
7.75	-1482.35	-635.302	-660.118	-269.167
7.76	-1407.1	-621.305	-610.867	-308.89
7.77	-1474.63	-632.879	-601.544	-294.003
7.78	-1399.91	-620.913	-650.893	-290.216
7.79	-1398.98	-626.355	-616.754	-283.095
7.8	-1456.82	-642.233	-618.315	-302.284
7.81	-1433.71	-624.074	-594.506	-283.836
7.82	-1418.73	-635.457	-679.349	-306.789
7.83	-1407.12	-644.387	-644.367	-300.507
7.84	-1446.28	-655.63	-626.133	-308.636
7.85	-1478.07	-626.814	-599.011	-324.431
7.86	-1456.06	-635.257	-614.28	-248.878
7.87	-1405.18	-622.012	-643.46	-274.311
7.88	-1414.28	-648.164	-619.357	-269.741
7.89	-1524.73	-649.314	-610.935	-297.989
7.9	-1425.82	-642.524	-668.272	-291.773
7.91	-1471.49	-641.429	-588.13	-297.826
7.92	-1312.07	-654.294	-591.614	-281.821
7.93	-1410.73	-628.684	-600.243	-224.17
7.94	-1428.62	-549.907	-643.898	-241.344
7.95	-1469.72	-580.652	-636.152	-226.441
7.96	-1440.13	-640.589	-618.975	-264.463
7.97	-1456.21	-599.007	-580.286	-229.691
7.98	-1440.94	-622.315	-570.385	-205.548
7.99	-1472.82	-606.879	-602.96	-270.546
8	-1482.22	-629.326	-639.449	-281.994
8.01	-1472.35	-620.033	-646.651	-272.362
8.02	-1451.62	-585.167	-625.138	-290.574
8.03	-1439.99	-593.517	-648.414	-272.074
8.04	-1441.66	-622.12	-666.029	-286.136
8.05	-1450.06	-637.026	-691.239	-255.11
8.06	-1458.49	-612.272	-645.74	-234.776
8.07	-1427.99	-607.55	-593.699	-209.245
8.08	-1443.62	-616.693	-621.984	-292.576
8.09	-1445.75	-622.901	-639.976	-326.153
8.1	-1433.53	-628.684	-639.863	-327.179
8.11	-1430.11	-618.633	-667.112	-246.926
8.12	-1462.99	-622.624	-640.728	-256.949
8.13	-1489.8	-618.618	-650.009	-262.453
8.14	-1426.34	-625.795	-640.577	-206.696
8.15	-1452.34	-644.09	-636.25	-283.485
8.16	-1456.66	-613.757	-640.43	-333.556
8.17	-1448.22	-651.839	-677.948	-251.81
8.18	-1459.59	-638.125	-633.084	-276.739
8.19	-1442.05	-648.377	-679.306	-216.664
8.2	-1418.89	-635.921	-671.304	-293.26
8.21	-1442.68	-636.248	-749.027	-288.448
8.22	-1471.71	-565.341	-745.143	-315.274
8.23	-1453.46	-608.454	-742.376	-261.23
8.24	-1422.67	-607.842	-749.506	-281.368
8.25	-1475.94	-605.753	-660.786	-311.56
8.26	-1480.88	-634.322	-781.132	-308.742
8.27	-1453.32	-589.601	-725.635	-292.585
8.28	-1487.37	-595.572	-800.507	-288.997
8.29	-1442.28	-644.785	-702.632	-294.455
8.3	-1407.54	-644.249	-746.171	-282.04
8.31	-1405.65	-621.584	-791.401	-272.018
8.32	-1434.46	-645.073	-726.66	-298.039
8.33	-1444.2	-636.429	-765.186	-277.258
8.34	-1495.22	-625.625	-716.371	-301.965
8.35	-1441.74	-613.406	-784.328	-273.71
8.36	-1458.95	-630.764	-767.041	-304.056
8.37	-1425.2	-653.596	-761.457	-256.72
8.38	-1494.92	-628.43	-777.413	-288.019
8.39	-1484.3	-608.65	-762.389	-254.79
8.4	-1480.18	-653.758	-771.508	-257.82
8.41	-1462.05	-613.254	-764.395	-254.43
8.42	-1445.85	-615.141	-777.238	-251.397
8.43	-1478.55	-603.539	-724.398	-288.7
8.44	-1495.18	-619.002	-737.121	-270.38
8.45	-1430.77	-636.334	-782.153	-264.442
8.46	-1465.11	-647.204	-796.176	-218.473
8.47	-1455.17	-637.319	-828.169	-231.157
8.48	-1425.6	-601.048	-774.655	-289.906
8.49	-1474.75	-623.583	-712.65	-270.763
8.5	-1477.54	-624.303	-774.459	-339.587
8.51	-1463.75	-617.801	-698.184	-306.468
8.52	-1464.08	-615.014	-725.766	-327.448
8.53	-1477.07	-644.952	-704.478	-303.181
8.54	-1472.71	-611.346	-772.171	-328.442
8.55	-1469.97	-605.838	-796.846	-314.599
8.56	-1439.81	-530.889	-802.355	-330.832
8.57	-1425.95	-594.651	-777.091	-331.622
8.58	-1464.56	-567.944	-778.029	-306.918
8.59	-1486.43	-600.029	-756.542	-321.276
8.6	-1453.53	-575.515	-775.397	-302.501
8.61	-1462.74	-612.798	-753.412	-288.296
8.62	-1433.19	-624.78	-737.996	-328.724
8.63	-1466.53	-621.666	-755.446	-335.788
8.64	-1441.91	-637.646	-736.445	-278.298
8.65	-1449.33	-611.734	-714.751	-310.3
8.66	-1490.94	-632.462	-703.836	-310.799
8.67	-1480.61	-630.313	-636.765	-329.534
8.68	-1468.95	-622.211	-700.451	-296.663
8.69	-1476.86	-616.945	-668.93	-312.317
8.7	-1469.13	-631.176	-660.13	-301.161
8.71	-1487.59	-623.077	-678.906	-333.425
8.72	-1470.01	-627.334	-689.574	-310.245
8.73	-1449.62	-607.617	-649.976	-272.007
8.74	-1456.04	-603.752	-672.049	-312.064
8.75	-1491.37	-628.29	-663.631	-313.903
8.76	-1445.74	-631.732	-656.848	-312.148
8.77	-1447.39	-623.181	-652.927	-314.328
8.78	-1461.45	-618.15	-682.165	-276.304
8.79	-1455.22	-624.506	-640.738	-265.833
8.8	-1450.54	-632.91	-630.032	-270.907
8.81	-1458.99	-621.679	-640.885	-319.961
8.82	-1452.94	-630.525	-626.293	-324.682
8.83	-1394.01	-639.22	-655.37	-331.45
8.84	-1450.6	-614.731	-675.125	-289.977
8.85	-1401.49	-629.203	-609.429	-308.619
8.86	-1498.3	-630.405	-602.706	-305.113
8.87	-1445.69	-650.351	-617.755	-323.772
8.88	-1474.76	-608.868	-586.323	-306.896
8.89	-1469.49	-616.346	-664.935	-330.555
8.9	-1438.26	-611.277	-609.232	-334.17
8.91	-1474.83	-635.648	-656.514	-343.712
8.92	-1446.8	-629.586	-610.939	-348.85
8.93	-1430.59	-632.845	-671.426	-342.963
8.94	-1519.48	-621.589	-613.139	-351.488
8.95	-1433.23	-620.161	-599.958	-358.881
8.96	-1434.54	-623.937	-675.564	-329.742
8.97	-1473.16	-637.025	-634.603	-312.522
8.98	-1396.79	-616.698	-674.889	-336.353
8.99	-1478.93	-623.806	-642.12	-344.629
9	-1457.3	-639.324	-642.132	-316.253
9.01	-1468.73	-597.931	-654.818	-344.431
9.02	-1422.26	-629.924	-631.81	-342.61
9.03	-1483.56	-619.17	-682.522	-338.432
9.04	-1436.42	-620.282	-606.123	-329.894
9.05	-1461.72	-600.246	-646.53	-315.611
9.06	-1436.83	-624.91	-641.592	-342.109
9.07	-1475.51	-634.102	-655.3	-348.631
9.08	-1472.62	-630.841	-644.14	-309.022
9.09	-1462.33	-624.121	-692.685	-282.754
9.1	-1445.55	-624.507	-615.751	-265.129
9.11	-1481.33	-620.106	-636.61	-251.885
9.12	-1476.58	-639.376	-637.179	-263.421
9.13	-1470.18	-624.934	-635.695	-252.625
9.14	-1504.56	-641.947	-662.903	-289.583
9.15	-1442.17	-615.534	-618.736	-315.686
9.16	-1473.7	-645.715	-613.528	-360.193
9.17	-1457.66	-639.376	-628.133	-326.804
9.18	-1512.79	-608.301	-631.968	-359.993
9.19	-1459.04	-634.057	-676.596	-299.912
9.2	-1465.05	-645.662	-629.373	-320.87
9.21	-1485.93	-619.661	-594.122	-326.528
9.22	-1449.12	-608.575	-651.122	-341.431
9.23	-1454.39	-620.907	-621.006	-332.079
9.24	-1442.52	-600.277	-641.154	-313.783
9.25	-1469.94	-599.924	-667.714	-321.96
9.26	-1534.18	-617.962	-617.369	-301.183
9.27	-1437.17	-632.843	-625.469	-310.278
9.28	-1435.03	-635.693	-622.747	-316.904
9.29	-1474.37	-635.65	-637.982	-334.328
9.3	-1452.81	-629.628	-677.922	-326.244
9.31	-1499.82	-618.995	-709.158	-308.237
9.32	-1478.52	-588.246	-671.405	-276.343
9.33	-1498.55	-637.469	-699.96	-328.353
9.34	-1468.57	-617.631	-636.581	-336.279
9.35	-1414.85	-618.99	-616.232	-315.682
9.36	-1514.17	-627.83	-706.989	-305.094
9.37	-1482.23	-604.277	-640.734	-314.974
9.38	-1512.11	-633.39	-685.866	-314.452
9.39	-1483.13	-607.664	-710.31	-316.18
9.4	-1462.99	-616.465	-674.286	-264.571
9.41	-1439.68	-630.341	-782.908	-250.542
9.42	-1460.63	-607.864	-764.592	-241.864
9.43	-1449.98	-618.587	-739.988	-228.602
9.44	-1449.44	-616.87	-825.854	-236.996
9.45	-1447.42	-642.76	-743.554	-210.239
9.46	-1456.36	-607.95	-748.529	-202.509
9.47	-1463.8	-646.63	-794.735	-213.169
9.48	-1511.77	-608.857	-698.488	-233.554
9.49	-1451.41	-624.821	-705.369	-219.045
9.5	-1501.68	-629.535	-807.694	-199.858
9.51	-1458.63	-623.618	-824.371	-191.792
9.52	-1451.35	-606.07	-753.968	-218.278
9.53	-1455.11	-622.901	-797.896	-209.169
9.54	-1462.36	-623.172	-747.666	-216.4
9.55	-1449.76	-624.48	-829.9	-212.263
9.56	-1513.34	-636.109	-767.432	-249.901
9.57	-1457.51	-648.98	-756.296	-320.067
9.58	-1463.02	-623.73	-769.109	-267.882
9.59	-1434.28	-628.677	-803.546	-318.899
9.6	-1512.16	-646.217	-804.69	-309.932
9.61	-1474.25	-650.575	-799.197	-323.132
9.62	-1410.18	-638.934	-826.209	-337.751
9.63	-1481.05	-653.1	-827.263	-371.293
9.64	-1446.93	-647.153	-796.324	-341.758
9.65	-1457.44	-639.894	-753.282	-330.085
9.66	-1440.95	-640.522	-718.86	-332.016
9.67	-1436.71	-645.682	-802.189	-326.77
9.68	-1439.6	-638.969	-837.819	-298.594
9.69	-1496.59	-652.972	-848.862	-303.954
9.7	-1451.04	-650.724	-843.911	-328.489
9.71	-1481.26	-634.175	-860.321	-301.953
9.72	-1437.92	-630.296	-878.134	-315.782
9.73	-1463.18	-634.172	-845.924	-302.73
9.74	-1465.65	-635.428	-843.299	-290.924
9.75	-1495.9	-640.004	-838.2	-303.904
9.76	-1477.76	-650.356	-852.326	-262.366
9.77	-1503.61	-625.232	-775.826	-288.488
9.78	-1473.69	-657.456	-885.13	-262.859
9.79	-1523.51	-635.17	-859.908	-296.807
9.8	-1429.03	-650.669	-851.766	-321.882
9.81	-1429.5	-644.437	-854.82	-241.413
9.82	-1459.97	-607.636	-858.831	-266.768
9.83	-1427.45	-633.757	-863.365	-231.404
9.84	-1446.8	-639.765	-923.597	-246.026
9.85	-1472.57	-644.312	-890.855	-238.937
9.86	-1373.2	-655.482	-914.591	-220.619
9.87	-1461.69	-658.163	-850.667	-232.328
9.88	-1492.15	-620.613	-861.829	-228.9
9.89	-1477.25	-606.997	-810.024	-237.801
9.9	-1474.64	-642.176	-865.895	-252.863
9.91	-1517.83	-634.469	-846.291	-226.764
9.92	-1420.27	-641.063	-777.382	-217.886
9.93	-1470.47	-630.85	-865.643	-236.414
9.94	-1477.62	-619.519	-851.628	-251.308
9.95	-1486.44	-633.845	-836.745	-286.455
9.96	-1459.93	-630.571	-801.28	-323.992
9.97	-1416.25	-609.242	-840.087	-316.183
9.98	-1515.24	-627.609	-854.355	-358.297
9.99	-1515.46	-582.02	-870.92	-333.679
10	-1472.85	-609.762	-778.073	-355.538
10.01	-1495.94	-610.604	-775.172	-343.479
10.02	-1457.7	-632.732	-772.316	-374.36
10.03	-1458.63	-622.738	-774.135	-278.554
10.04	-1499.89	-635.066	-833.001	-250.296
10.05	-1467.12	-636.992	-739.97	-284.553
10.06	-1482	-636.83	-730.088	-317.959
10.07	-1417.44	-638.084	-717.952	-307.008
10.08	-1483.59	-636.273	-751.048	-316.487
10.09	-1481.31	-645.002	-737.838	-327.107
10.1	-1466.07	-632.871	-701.419	-321.417
10.11	-1464.92	-647.66	-821.708	-347.282
10.12	-1501.15	-616.794	-824.937	-316.425
10.13	-1525.34	-615.034	-906.665	-347.638
10.14	-1430.43	-641.912	-794.568	-269.742
10.15	-1487.28	-621.816	-848.979	-273.711
10.16	-1480.03	-630.699	-842.816	-240.889
10.17	-1465.19	-622.201	-869.699	-257.909
10.18	-1421.11	-624.626	-870.777	-251.271
10.19	-1482.32	-624.507	-835.677	-294.773
10.2	-1451.57	-609.288	-821.286	-411.154
10.21	-1494.02	-628.334	-812.593	-455.288
10.22	-1446.5	-650.423	-806.634	-483.719
10.23	-1476.01	-602.84	-780.968	-392.493
10.24	-1455.6	-581.626	-817.95	-426.473
10.25	-1487.59	-629.158	-775.205	-481.092
10.26	-1428.08	-620.272	-735.185	-413.019
10.27	-1465.78	-640.936	-809.768	-443.98
10.28	-1443.55	-644.408	-766.883	-402.669
10.29	-1451.3	-628.62	-748.665	-475.468
10.3	-1505.09	-661.374	-766.96	-468.97
10.31	-1467.99	-631.447	-770.094	-436.045
10.32	-1478.63	-645.365	-787.75	-457.582
10.33	-1478	-619.938	-741.921	-304.233
10.34	-1442.72	-646.68	-775.598	-440.017
10.35	-1464.8	-642.594	-820.209	-477.66
10.36	-1490.33	-654.117	-798.292	-415.971
10.37	-1481.35	-624.957	-787.795	-480.397
10.38	-1473.86	-636.066	-787.347	-450.44
10.39	-1458.63	-600.151	-771.636	-458.673
10.4	-1473.06	-639.121	-831.692	-452.408
10.41	-1487.99	-592.934	-835.949	-461.697
10.42	-1493.93	-609.453	-851.389	-474.901
10.43	-1473.68	-620.819	-824.999	-475.55
10.44	-1488.17	-620.794	-810.318	-430.747
10.45	-1517.07	-634.478	-785.512	-448.394
10.46	-1463.23	-645.563	-769.917	-448.982
10.47	-1504.21	-629.379	-832.963	-477.489
10.48	-1452.36	-609.067	-887.045	-470.267
10.49	-1461.41	-605.854	-878.79	-474.507
10.5	-1481.33	-648.392	-866.906	-409.997
10.51	-1482.7	-639.22	-802.549	-468.943
10.52	-1478.33	-636.637	-779.493	-424.513
10.53	-1452.15	-643.957	-845.869	-477.148
10.54	-1458.29	-627.817	-827.892	-486.183
10.55	-1499.23	-635.104	-823.291	-471.043
10.56	-1487.9	-638.417	-851.224	-450.146
10.57	-1438.1	-642.589	-835.361	-463.74
10.58	-1472.91	-609.817	-817.737	-463.193
10.59	-1455.52	-612.689	-842.636	-470.851
10.6	-1513.65	-615.28	-840.829	-464.745
10.61	-1419.33	-642.379	-845.881	-485.541
10.62	-1484.8	-619.737	-804.887	-463.697
10.63	-1442.92	-643.927	-890.247	-463.668
10.64	-1449.24	-617.133	-794.571	-470.716
10.65	-1463.67	-589.302	-818.092	-428.021
10.66	-1491.51	-621.877	-784.857	-475.288
10.67	-1494.69	-615.411	-827.985	-445.616
10.68	-1445.22	-610.151	-779.947	-470.728
10.69	-1443.94	-630.73	-779.42	-507.304
10.7	-1429.56	-634.27	-732.916	-448.152
10.71	-1469.29	-630.543	-746.937	-452.907
10.72	-1479.78	-637.741	-770.332	-479.667
10.73	-1443.33	-621.489	-804.299	-461.054
10.74	-1434.02	-632.519	-724.279	-459.715
10.75	-1463.86	-602.908	-733.465	-429.383
10.76	-1466.27	-625.308	-752.394	-476.688
10.77	-1435.16	-625.752	-724.337	-483.085
10.78	-1451.78	-614.884	-698.256	-445.435
10.79	-1448.45	-638.354	-740.37	-432.472
10.8	-1467.23	-610.15	-688.264	-494.766
10.81	-1371.58	-647.097	-702.127	-465.442
10.82	-1446.19	-657.803	-770.261	-493.478
10.83	-1447.66	-617.712	-757.016	-463.421
10.84	-1464.7	-613.709	-713.141	-446.58
10.85	-1449.61	-611.819	-648.697	-448.53
10.86	-1437.74	-645.69	-706.437	-495.121
10.87	-1464.42	-628.992	-780.514	-461.262
10.88	-1444.35	-628.227	-707.222	-412.269
10.89	-1458.87	-623.601	-686.941	-401.929
10.9	-1490.11	-643.515	-706.656	-485.588
10.91	-1463.91	-598.016	-703.841	-399.921
10.92	-1457.84	-592.424	-701.039	-444.965
10.93	-1470.31	-625.179	-703.189	-430.68
10.94	-1402.45	-621.271	-725.664	-420.717
10.95	-1449.66	-630.188	-691.256	-458.803
10.96	-1479.53	-625.501	-720.421	-490.625
10.97	-1453.97	-621.018	-730.717	-494.486
10.98	-1438.98	-609.126	-719.916	-484.439
10.99	-1501.88	-631.27	-701.149	-448.486
11	-1464.31	-605.034	-732.993	-470.756
11.01	-1430.85	-615.83	-767.081	-461.55
11.02	-1399.91	-627.674	-737.528	-466.951
11.03	-1477.37	-626.133	-766.029	-470.851
11.04	-1445.29	-622.251	-729.805	-460.998
11.05	-1463.51	-637.899	-753.486	-484.551
11.06	-1432.41	-603.066	-695.342	-422.785
11.07	-1450.46	-630.919	-732.802	-423.844
11.08	-1420.15	-603.728	-743.539	-458.464
11.09	-1432.77	-639.37	-711.478	-460.858
11.1	-1449.11	-641.976	-594.463	-438.816
11.11	-1450.65	-605.878	-621.358	-470.582
11.12	-1414.89	-604.181	-670.166	-467.22
11.13	-1435.33	-619.929	-618.375	-455.895
11.14	-1466.29	-632.105	-678.262	-471.825
11.15	-1492.28	-627.757	-669.317	-453.191
11.16	-1450.79	-608.16	-679	-457.347
11.17	-1484.35	-624.826	-682.706	-477.735
11.18	-1393.09	-621.144	-699.197	-410.271
11.19	-1474.24	-643.493	-735.555	-395.529
11.2	-1517.23	-649.883	-752.674	-496.056
11.21	-1491.88	-617.105	-717.544	-444.613
11.22	-1462.68	-619.789	-740.117	-405.282
11.23	-1453.75	-639.069	-698.337	-484.046
11.24	-1472.22	-630.242	-682.288	-504.571
11.25	-1454.86	-639.437	-719.719	-417.377
11.26	-1452.21	-643.608	-741.913	-461.238
11.27	-1487.96	-633.509	-702.848	-482.841
11.28	-1489.81	-647.55	-685.372	-426.348
11.29	-1472.95	-653.074	-687.482	-503.165
11.3	-1477.39	-629.624	-724.111	-459.103
11.31	-1465.57	-641.124	-709.866	-479.497
11.32	-1496.83	-612.037	-711.392	-492.124
11.33	-1478.55	-626.017	-711.031	-429.5
11.34	-1492.11	-639.331	-768.402	-498.443
11.35	-1460.95	-613.433	-831.69	-469.706
11.36	-1475.01	-624.122	-785.092	-472.679
11.37	-1433.13	-636.615	-767.081	-485.152
11.38	-1472.96	-617.545	-719.071	-511.53
11.39	-1476.81	-655.97	-749.991	-435.445
11.4	-1415.33	-639.348	-699.032	-457.529
11.41	-1421.95	-654.175	-742.575	-418.051
11.42	-1506.17	-622.754	-761.521	-472.462
11.43	-1463.02	-637.911	-746.313	-470.511
11.44	-1497.03	-625.551	-737.712	-494.674
11.45	-1467.43	-629.976	-755.135	-437.096
11.46	-1414.02	-651.318	-652.797	-495.851
11.47	-1440.8	-641.365	-679.462	-493.457
11.48	-1419.57	-643.358	-713.416	-473.112
11.49	-1450.63	-631.008	-723.063	-479.276
11.5	-1454.09	-624.983	-792.751	-459.283
11.51	-1459.23	-654.71	-780.985	-465.824
11.52	-1472.17	-644.484	-764.563	-484.565
11.53	-1479.14	-642.157	-833.821	-489.132
11.54	-1464.38	-632.072	-844.426	-485.594
11.55	-1459.88	-632.236	-801.519	-465.991
11.56	-1448.2	-618.943	-849.696	-471.722
11.57	-1412.55	-633.378	-859.899	-483.444
11.58	-1462.53	-632.479	-860.968	-494.239
11.59	-1436.89	-649.551	-822.271	-510.181
11.6	-1473.83	-654.866	-872.377	-522.115
11.61	-1435.52	-638.216	-874.048	-500.633
11.62	-1451.27	-655.781	-884.209	-487.537
11.63	-1424.14	-616.059	-890.162	-509.201
11.64	-1449.57	-617.392	-813.545	-489.725
11.65	-1400	-652.714	-869.588	-521.56
11.66	-1452.7	-645.712	-790.455	-504.191
11.67	-1476.84	-641.593	-842.103	-490.317
11.68	-1408.96	-645.595	-857.338	-515.577
11.69	-1478.81	-640.522	-849.159	-506.889
11.7	-1437.5	-639.521	-800.326	-514.036
11.71	-1404.13	-645.491	-838.668	-486.491
11.72	-1408.39	-638.567	-849.035	-480.721
11.73	-1469.44	-653.345	-829.395	-442.846
11.74	-1498.16	-648.5	-879.295	-508.264
11.75	-1474.5	-640.387	-842.999	-352.495
11.76	-1487.19	-650.992	-911.556	-384.682
11.77	-1463.76	-626.872	-848.022	-379.173
11.78	-1447.84	-640.557	-860.416	-442.447
11.79	-1463.8	-622.619	-839.071	-396.02
11.8	-1464.82	-630.953	-842.314	-396.547
11.81	-1433.51	-611.809	-845.214	-357.405
11.82	-1458.85	-620.27	-854.246	-418.273
11.83	-1425.22	-642.542	-890.667	-467.186
11.84	-1456.58	-562.223	-908.263	-384.956
11.85	-1436.81	-659.352	-899.594	-405.278
11.86	-1356.91	-639.646	-856.759	-453.084
11.87	-1444.93	-613.244	-850.285	-447.571
11.88	-1468.92	-649.932	-834.68	-414.884
11.89	-1448.38	-650.557	-820.185	-416.415
11.9	-1404.89	-655.992	-832.309	-337.212
11.91	-1497.58	-663.807	-909.596	-423.715
11.92	-1430.69	-661.886	-837.725	-435.577
11.93	-1472	-607.8	-860.084	-421.114
11.94	-1444.23	-642.753	-877.74	-442.289
11.95	-1471.68	-640.701	-853.238	-409.966
11.96	-1450.51	-617.335	-870.877	-434.186
11.97	-1459.53	-621.337	-799.516	-466.317
11.98	-1505.41	-631.961	-856.3	-447.287
11.99	-1494.91	-656.929	-809.241	-472.189
12	-1462.12	-638.086	-841.599	-429.34
12.01	-1424.4	-648.242	-798.015	-446.122
12.02	-1448.93	-591.539	-856.223	-440.439
12.03	-1467.26	-619.123	-849.932	-441.92
12.04	-1459.53	-599.03	-809.579	-377.484
12.05	-1477.3	-653.314	-807.196	-378.141
12.06	-1492.36	-627.974	-842.546	-430.874
12.07	-1462.24	-611.344	-862.757	-468.892
12.08	-1428.58	-610.355	-798.395	-388.913
12.09	-1470.55	-600.857	-790.714	-444.536
12.1	-1480.5	-628.701	-791.247	-433.481
12.11	-1475.19	-641.684	-846.574	-427.897
12.12	-1510.19	-633.662	-856.507	-416.607
12.13	-1454.37	-651.835	-839.314	-401.643
12.14	-1492.88	-661.357	-860.485	-431.633
12.15	-1465.01	-609.807	-889.948	-450.897
12.16	-1393.55	-638.494	-819.665	-414.045
12.17	-1476.79	-635.515	-806.903	-433.791
12.18	-1421.27	-648.748	-812.666	-400.592
12.19	-1465.93	-639.636	-820.035	-426.524
12.2	-1463.16	-626.444	-823.722	-419.977
12.21	-1476.73	-624.325	-902.641	-403.45
12.22	-1479.18	-624.338	-814.803	-481.366
12.23	-1479.3	-648.092	-880.829	-428.137
12.24	-1509.29	-628.348	-804.675	-432.762
12.25	-1514.23	-635.948	-839.601	-412.366
12.26	-1465.57	-626.56	-839.257	-420.291
12.27	-1495.04	-617.622	-891.364	-415.737
12.28	-1488.78	-625.29	-829.795	-416.156
12.29	-1419.67	-610.243	-815.094	-413.576
12.3	-1433.47	-624.946	-769.51	-443.105
12.31	-1445.58	-615.791	-784.811	-456.627
12.32	-1510.02	-625.624	-839.113	-436.32
12.33	-1436.41	-638.376	-862.839	-414.551
12.34	-1475.83	-621.526	-852.233	-395.335
12.35	-1499.14	-638.564	-843.748	-413.651
12.36	-1487.47	-650.618	-792.427	-429.135
12.37	-1410.34	-637.507	-828.68	-480.505
12.38	-1505.49	-641.813	-901.274	-445.804
12.39	-1474.3	-631.413	-837.283	-440.095
12.4	-1448.18	-662.416	-885.919	-456.729
12.41	-1440.53	-644.576	-862.888	-434.817
12.42	-1465.6	-629.089	-836.752	-427.433
12.43	-1410.88	-649.502	-827.872	-391.911
12.44	-1431.67	-638.981	-873.751	-452.815
12.45	-1442.42	-642.881	-864.787	-428.683
12.46	-1465.49	-644.098	-850.112	-418.841
12.47	-1466.93	-644.383	-829.696	-416.684
12.48	-1446.49	-645.323	-860.713	-413.799
12.49	-1456.29	-643.922	-841.056	-392.239
12.5	-1419.86	-643.273	-870.47	-343.468
12.51	-1401.26	-625.421	-839.373	-428.856
12.52	-1392.4	-584.346	-865.288	-440.572
12.53	-1458.72	-616.252	-899.804	-414.81
12.54	-1409.49	-654.578	-876.72	-415.658
12.55	-1409.17	-655.841	-807.895	-443.993
12.56	-1362.03	-648.387	-871.837	-417.798
12.57	-1421.61	-622.023	-875.886	-394.538
12.58	-1398.6	-637.196	-782.557	-457.17
12.59	-1403.2	-633.82	-817.597	-449.271
12.6	-1474.63	-625.035	-865.528	-419.99
12.61	-1447.55	-617.149	-767.69	-419.903
12.62	-1450.81	-644.162	-847.713	-459.127
12.63	-1475.27	-653.387	-874.674	-459.403
12.64	-1472.84	-640.735	-815.78	-422.725
12.65	-1478.47	-654.046	-792.247	-401.407
12.66	-1462.43	-654.492	-875.045	-433.27
12.67	-1451.29	-644.959	-853.704	-432.955
12.68	-1482.51	-660.691	-849.934	-389.776
12.69	-1446.88	-626.132	-854.133	-398.635
12.7	-1429.9	-616.886	-894.596	-445.039
12.71	-1479.51	-619.442	-796.168	-418.76
12.72	-1354.24	-631.476	-832.249	-438.037
12.73	-1461.47	-641.698	-889.41	-408.948
12.74	-1490.17	-656.492	-953.698	-394.426
12.75	-1469.77	-643.844	-857.015	-421.608
12.76	-1443.87	-642.618	-838.292	-409.445
12.77	-1404.94	-627.092	-873.608	-405.818
12.78	-1467.33	-641.672	-906.028	-416.323
12.79	-1481.07	-627.367	-956.728	-379.776
12.8	-1457.5	-636.132	-900.898	-393.144
12.81	-1454.79	-640.875	-933.833	-389.992
12.82	-1492.73	-655.024	-951.213	-461.647
12.83	-1451.78	-621.313	-969.127	-432.128
12.84	-1395.45	-633.643	-936.779	-397.096
12.85	-1415.06	-649.325	-935.674	-409.392
12.86	-1424.4	-645.359	-978.748	-391.393
12.87	-1452.4	-626.609	-966.941	-420.482
12.88	-1466.91	-642.628	-948.172	-388.945
12.89	-1477.32	-644.619	-907.625	-465.379
12.9	-1412.49	-631.66	-864.408	-403.229
12.91	-1488.86	-627.488	-853.992	-429.715
12.92	-1451.94	-597.51	-922.037	-439.261
12.93	-1447.99	-633.264	-897.296	-455.85
12.94	-1423.16	-626.036	-874.068	-450.41
12.95	-1455.78	-617.793	-838.656	-402.608
12.96	-1417.82	-648.552	-914.281	-363.177
12.97	-1457.48	-645.079	-886.769	-354.333
12.98	-1448.99	-588.491	-845.989	-412.442
12.99	-1478.35	-639.671	-893.475	-447.505
13	-1427.28	-580.047	-856.561	-405.691
13.01	-1423.44	-654.579	-866.159	-412.401
13.02	-1383.1	-620.761	-918.958	-427.683
13.03	-1350.35	-631.651	-852.859	-373.806
13.04	-1437.73	-625.705	-855.764	-368.351
13.05	-1419.18	-630.245	-931.673	-462.618
13.06	-1440.93	-649.806	-854.147	-453.311
13.07	-1365.66	-636.038	-851.164	-451.81
13.08	-1411.52	-615.353	-820.263	-464.381
13.09	-1437.89	-643.531	-876.358	-499.369
13.1	-1399.73	-607.991	-851.105	-520.707
13.11	-1456.8	-583.031	-860.606	-509.139
13.12	-1410.83	-641.547	-919.185	-445.8
13.13	-1354.41	-637.157	-818.787	-484.95
13.14	-1379.25	-637.8	-849.748	-444.364
13.15	-1396.81	-663.122	-869.959	-433.125
13.16	-1417.65	-641.41	-815.796	-473.935
13.17	-1401.27	-643.781	-891.19	-442.247
13.18	-1468.42	-615.707	-867.963	-449.525
13.19	-1460	-627.24	-835.149	-413.444
13.2	-1440.77	-623.598	-925.019	-453.904
13.21	-1404.76	-629.126	-885.995	-475.916
13.22	-1492.98	-617.676	-908.072	-455.388
13.23	-1426.56	-616.684	-858.795	-507.851
13.24	-1480.31	-640.582	-978.352	-522.827
13.25	-1453.89	-606.387	-861.315	-495.727
13.26	-1468.24	-648.203	-946.075	-510.08
13.27	-1465.96	-623.485	-980.547	-513.411
13.28	-1466.96	-624.876	-1004.13	-474.431
13.29	-1439.96	-632.174	-950.216	-516.642
13.3	-1408.23	-609.232	-941.34	-490.261
13.31	-1363.6	-631.322	-962.526	-478.124
13.32	-1349.63	-627.942	-940.46	-485.232
13.33	-1420.85	-630.694	-951.08	-499.842
13.34	-1456.6	-624.754	-1006.17	-433.471
13.35	-1460.65	-631.146	-884.776	-492.283
13.36	-1359.57	-621.254	-906.934	-454.316
13.37	-1477.81	-633.498	-897.19	-450.879
13.38	-1416.6	-619.298	-934.017	-495.779
13.39	-1438.62	-617.204	-923.631	-512.17
13.4	-1446.41	-615.187	-888.777	-502.055
13.41	-1458.24	-621.754	-951.894	-518.25
13.42	-1486.57	-650.52	-952.96	-507.844
13.43	-1509.4	-640.608	-954.419	-499.217
13.44	-1416.55	-597.496	-929.417	-463.025
13.45	-1373.42	-629.958	-933.877	-445.82
13.46	-1428.06	-624.124	-895.641	-499.901
13.47	-1490.13	-616.952	-919.55	-446.642
13.48	-1460.66	-628.633	-967.375	-501.148
13.49	-1471.93	-636.875	-956.407	-454.178
13.5	-1461.21	-630.183	-854.843	-471.565
13.51	-1431.33	-641.496	-927.924	-474.497
13.52	-1443.3	-611.067	-956.315	-451.67
13.53	-1409.75	-624.193	-957.093	-472.758
13.54	-1341.56	-646.926	-938.681	-461.857
13.55	-1508.36	-644.075	-922.953	-502.916
13.56	-1435.42	-635.711	-967.16	-537.704
13.57	-1415.96	-635.071	-914.279	-501.785
13.58	-1461.86	-653.586	-934.23	-521.492
13.59	-1491.62	-645.056	-947.873	-497.238
13.6	-1454.06	-631.414	-898.181	-495.476
13.61	-1429.44	-643.04	-956.589	-485.09
13.62	-1428.59	-611.379	-871.545	-464.027
13.63	-1423.2	-634.921	-753.281	-502.674
13.64	-1475.08	-643.665	-1011.6	-480.186
13.65	-1415.53	-633.15	-860.736	-469.642
13.66	-1456.76	-636.012	-884.391	-462.894
13.67	-1394.5	-603.981	-902.05	-437.946
13.68	-1437.05	-631.376	-937.002	-439.985
13.69	-1482.45	-660.545	-943.208	-409.736
13.7	-1458.79	-625.293	-881.297	-431.767
13.71	-1412.29	-625.791	-970.806	-505.166
13.72	-1442.73	-613.474	-913.711	-508.093
13.73	-1466.41	-627.925	-894.904	-524.401
13.74	-1436.49	-615.774	-958.951	-504.754
13.75	-1461.18	-632.96	-852.256	-469.764
13.76	-1437.98	-628.693	-860.377	-468.763
13.77	-1439.3	-635.213	-820.248	-469.029
13.78	-1462.25	-633.929	-805.41	-439.6
13.79	-1357.44	-632.554	-787.712	-501.623
13.8	-1440.11	-589.924	-792.237	-500.992
13.81	-1441.03	-611.85	-801.097	-449.634
13.82	-1501.94	-619.501	-804.612	-498.335
13.83	-1475.52	-618.294	-801.231	-478.644
13.84	-1439.21	-624.941	-829.345	-488.174
13.85	-1428.3	-619.084	-770.54	-411.106
13.86	-1446.43	-638.57	-821.764	-376.778
13.87	-1482.25	-612.675	-810.081	-381.636
13.88	-1454.91	-612.558	-823.543	-366.545
13.89	-1454.46	-631.644	-790.807	-433.427
13.9	-1474.45	-606.998	-830.781	-448.206
13.91	-1443.85	-614.495	-892.286	-421.623
13.92	-1465.87	-608.251	-870.459	-438.695
13.93	-1449.67	-622.135	-859.891	-405.878
13.94	-1469.22	-633.576	-842.947	-437.2
13.95	-1426.6	-624.162	-824.032	-445.784
13.96	-1411.59	-607.009	-836.007	-431.053
13.97	-1450.69	-612.35	-941.327	-453.96
13.98	-1477.58	-639.954	-835.993	-402.129
13.99	-1432.05	-632.783	-889.678	-423.494
14	-1472.69	-620.944	-864.059	-432.016
14.01	-1359.3	-631.013	-782.349	-442.769
14.02	-1483.73	-634.519	-813.314	-430.253
14.03	-1437.76	-618.592	-810.863	-411.577
14.04	-1407.03	-637.365	-831.338	-432.383
14.05	-1464.19	-632.126	-840.437	-424.722
14.06	-1524.64	-661.69	-799.818	-388.281
14.07	-1477.19	-643.79	-802.101	-411.253
14.08	-1471.68	-656.223	-751.606	-419.357
14.09	-1422	-625.845	-779.596	-424.66
14.1	-1446.56	-659.098	-794.84	-432.444
14.11	-1423.92	-609.637	-811.347	-352.652
14.12	-1480.72	-633.552	-695.387	-372.678
14.13	-1449.87	-625.043	-869.617	-372.463
14.14	-1471.16	-636.4	-786.076	-373.537
14.15	-1442.24	-635.402	-766.375	-418.275
14.16	-1457.38	-663.303	-805.246	-412.821
14.17	-1468.87	-655.276	-796.395	-382.591
14.18	-1488.44	-637.552	-804.321	-366.124
14.19	-1426.21	-611.669	-786.007	-421.075
14.2	-1441.13	-605.898	-788.145	-379.264
14.21	-1491.19	-643.863	-850.115	-429.3
14.22	-1479.26	-626.962	-856.134	-486.212
14.23	-1489.34	-612.512	-844.894	-439.616
14.24	-1459.21	-642.21	-860.843	-461.837
14.25	-1461.12	-625.059	-869.239	-479.172
14.26	-1424.68	-641.941	-864.061	-492.623
14.27	-1398.37	-622.162	-702.848	-461.887
14.28	-1445.74	-649.904	-778.769	-436.396
14.29	-1483.04	-631.984	-797.727	-418.91
14.3	-1418.23	-648.032	-810.976	-429.276
14.31	-1458.31	-643.011	-828.501	-414.972
14.32	-1422.34	-664.647	-803.115	-427.115
14.33	-1484.8	-649.184	-818.674	-404.235
14.34	-1451.26	-633.173	-866.197	-490.707
14.35	-1441.32	-648.442	-834.404	-486.703
14.36	-1434.16	-657.761	-803.461	-461.61
14.37	-1500.82	-647.059	-844.479	-469.537
14.38	-1439.74	-656.821	-852.235	-496.339
14.39	-1478.86	-641.178	-877.08	-484.685
14.4	-1420.83	-623.204	-859.892	-486.428
14.41	-1432.69	-639.398	-860.387	-475.055
14.42	-1429.4	-617.096	-897.012	-450.258
14.43	-1451.88	-650.281	-855.953	-437.083
14.44	-1462.16	-672.379	-827.599	-511.077
14.45	-1457.72	-649.06	-848.661	-463.623
14.46	-1462.24	-611.569	-850.373	-374.099
14.47	-1440.81	-628.616	-873.951	-343.218
14.48	-1417.11	-648.291	-860.901	-385.525
14.49	-1460.99	-636.469	-874.046	-364.966
14.5	-1461.29	-634.261	-849.84	-382.235
14.51	-1437.25	-652.166	-840.66	-373.933
14.52	-1448.3	-655.197	-801.626	-479.89
14.53	-1431.87	-670.561	-837.775	-430.277
14.54	-1412.74	-629.061	-939.468	-451.294
14.55	-1462.19	-658.226	-835.664	-476.825
14.56	-1457.81	-644.064	-872.767	-443.221
14.57	-1471	-649.161	-894.01	-426.87
14.58	-1477.02	-630.399	-887.247	-456.451
14.59	-1449.27	-622.275	-848.308	-369.277
14.6	-1487.71	-605.805	-894.451	-401.926
14.61	-1498.14	-628.608	-846.246	-409.833
14.62	-1454.26	-645.64	-939.32	-414.712
14.63	-1417.6	-644.955	-890.148	-361.937
14.64	-1455.79	-639.005	-871.012	-451.273
14.65	-1469.44	-661.407	-870.133	-451.403
14.66	-1449.39	-619.346	-889.211	-497.308
14.67	-1468.99	-637.698	-841.502	-548.744
14.68	-1445.62	-624.799	-852.145	-562.273
14.69	-1431.02	-659.676	-872.354	-527.781
14.7	-1394.82	-669.086	-834.579	-525.754
14.71	-1463.78	-637.878	-831.312	-562.64
14.72	-1468.97	-655.656	-846.326	-486.975
14.73	-1437.45	-647.858	-871.099	-538.008
14.74	-1490.18	-641.823	-900.479	-543.535
14.75	-1488.28	-641.18	-868.383	-524.798
14.76	-1469.68	-632.332	-881.098	-510.314
14.77	-1353.07	-653.073	-835.689	-519.89
14.78	-1462.45	-648.31	-839.041	-522.766
14.79	-1466.58	-657.459	-878.456	-538.345
14.8	-1469.8	-642.654	-858.477	-545.132
14.81	-1416.11	-652.319	-881.416	-530.954
14.82	-1440.84	-650.509	-848.931	-485.458
14.83	-1424.45	-642.559	-923.508	-488.453
14.84	-1454.01	-628.967	-878.776	-520.587
14.85	-1455.2	-636.752	-884.48	-538.295
14.86	-1495.72	-646.53	-945.648	-520.453
14.87	-1456.36	-644.93	-823.291	-568.043
14.88	-1454.21	-646.907	-810.364	-547.393
14.89	-1472.64	-625.788	-817.718	-538.703
14.9	-1427.53	-651.087	-783.588	-569.707
14.91	-1439.18	-615.354	-863.848	-545.638
14.92	-1454.26	-642.066	-869.069	-552.911
14.93	-1505.81	-618.598	-868.623	-545.195
14.94	-1421.71	-633.938	-873.505	-557.788
14.95	-1467.55	-661.699	-831.364	-573.358
14.96	-1464.18	-651.454	-784.088	-540.487
14.97	-1398.07	-658.467	-810.973	-526.781
14.98	-1437.3	-647.375	-826.994	-552.9
14.99	-1472.01	-663.828	-818.026	-514.698
15	-1404.85	-660.778	-818.628	-526.575
15.01	-1461.68	-628.127	-798.372	-538.961
15.02	-1435.55	-629.741	-902.649	-543.802
15.03	-1461.97	-648.295	-785.522	-465.436
15.04	-1435.45	-614.233	-848.042	-499.337
15.05	-1472.84	-645.237	-861.913	-527.173
15.06	-1405.76	-626.288	-853.846	-535.226
15.07	-1442.59	-615.684	-837.211	-529.202
15.08	-1425.33	-630.181	-801.923	-525.599
15.09	-1315.09	-651.081	-905.174	-557.93
15.1	-1295.29	-630.215	-805.916	-535.22
15.11	-1276.72	-628.771	-887.686	-527.41
15.12	-1260.76	-638.049	-897.023	-530.556
15.13	-1316.71	-620.387	-880.312	-524.87
15.14	-1327.21	-627.264	-880.415	-524.96
15.15	-1337.01	-652.371	-923.684	-530.622
15.16	-1240.92	-665.27	-860.989	-520.393
15.17	-1284.9	-648.037	-821.496	-528.093
15.18	-1319.68	-634.315	-823.409	-483.49
15.19	-1246.07	-653.355	-881.446	-494.92
15.2	-1302.43	-665.079	-848.396	-535.428
15.21	-1338.65	-619.669	-912.213	-564.412
15.22	-1335.76	-629.346	-878.635	-517.252
15.23	-1255.69	-649.019	-926.563	-547.51
15.24	-1290.49	-620.927	-876.607	-552.39
15.25	-1259.64	-636.829	-852.601	-503.885
15.26	-1280.1	-619.313	-881.55	-530.571
15.27	-1301.36	-648.478	-873.24	-557.335
15.28	-1310.09	-622.422	-908.316	-549.935
15.29	-1320.68	-641.756	-861.952	-512.648
15.3	-1308.64	-613.24	-848.466	-541.804
15.31	-1296.46	-650.591	-908.762	-512.598
15.32	-1335.94	-654.13	-885.088	-563.563
15.33	-1310.55	-642.888	-872.594	-552.599
15.34	-1304.75	-644.207	-901.205	-560.613
15.35	-1271.54	-615.348	-869.994	-552.893
15.36	-1335.59	-631.334	-846.498	-510.04
15.37	-1310.41	-662.859	-912.255	-553.282
15.38	-1288.31	-635.492	-873.959	-541.185
15.39	-1477.35	-668.293	-895.819	-570.035
15.4	-1480.97	-648.704	-811.563	-502.953
15.41	-1450.25	-649.879	-827.769	-462.239
15.42	-1473.05	-643.106	-802.49	-511.433
15.43	-1449.57	-633.672	-862.441	-490.06
15.44	-1501.15	-643.684	-796.528	-521.892
15.45	-1471.15	-635.794	-863.334	-530.682
15.46	-1474.62	-651.551	-872.504	-528.506
15.47	-1454.73	-628.22	-968.033	-537.076
15.48	-1466.89	-643.24	-904.196	-600.583
15.49	-1471.56	-649.76	-898.246	-543.961
15.5	-1504.24	-630.828	-869.928	-488.14
15.51	-1412.58	-646.748	-888.818	-438.572
15.52	-1441.5	-629.311	-883.659	-522.635
15.53	-1465.62	-623.726	-790.901	-511.233
15.54	-1458.56	-639.682	-906.113	-504.646
15.55	-1459.76	-643.357	-852.077	-490.587
15.56	-1415.71	-632.274	-863.731	-525.515
15.57	-1409.15	-628.465	-862.816	-460.064
15.58	-1425.89	-643.517	-925.576	-468.092
15.59	-1483.58	-645.609	-861.759	-474.814
15.6	-1497.91	-652.962	-857.303	-502.97
15.61	-1439.42	-634.997	-931.408	-527.858
15.62	-1455.92	-607.296	-945.578	-538.053
15.63	-1496.41	-634.143	-884.066	-552.07
15.64	-1467.13	-626.084	-808.388	-532.943
15.65	-1464.62	-616.376	-830.025	-529.323
15.66	-1515.53	-608.943	-895.588	-558.947
15.67	-1468.56	-618.018	-859.468	-554.152
15.68	-1432.29	-631.93	-858.069	-562.103
15.69	-1468.96	-621.001	-848.437	-497.962
15.7	-1438.29	-647.691	-938.233	-566.877
15.71	-1483.86	-638.16	-902.144	-532.844
15.72	-1463.13	-621.471	-856.393	-545.994
15.73	-1426.62	-650.495	-813.57	-552.874
15.74	-1472.02	-636.426	-886.634	-501.62
15.75	-1462.12	-634.507	-836.314	-544.028
15.76	-1463.69	-627.973	-827.649	-489.746
15.77	-1433.18	-614.914	-873.439	-564.801
15.78	-1490.51	-628.155	-861.221	-508.511
15.79	-1447.72	-587.786	-800.282	-544.9
15.8	-1457.08	-650.116	-829.387	-556.311
15.81	-1469.54	-621.028	-853.751	-580.541
15.82	-1460.34	-602.718	-870.994	-544.776
15.83	-1455.87	-592.627	-851.964	-491.427
15.84	-1437.13	-644.547	-834.095	-520.562
15.85	-1446.12	-609.424	-790.403	-566.159
15.86	-1465.34	-586.212	-779.104	-528.815
15.87	-1453.06	-593.186	-787.855	-571.503
15.88	-1474.03	-606.33	-851.879	-523.356
15.89	-1436.11	-599.578	-780.575	-563.296
15.9	-1476.94	-634.267	-788.39	-561.324
15.91	-1491.08	-646.46	-878.594	-569.989
15.92	-1511.7	-631.987	-861.462	-537.998
15.93	-1446.65	-596.811	-860.833	-550.468
15.94	-1469.74	-646.433	-786.332	-548.616
15.95	-1461.02	-625.669	-808.126	-514.777
15.96	-1465.39	-626.753	-768.796	-534.464
15.97	-1451.16	-602.56	-846.961	-539.933
15.98	-1494.71	-643.374	-833.919	-556.213
15.99	-1486.04	-632.556	-861.984	-546.052
16	-1442.46	-645.022	-848.316	-562.362
16.01	-1492.28	-614.064	-869.887	-526.276
16.02	-1474.2	-625.181	-830.391	-486.001
16.03	-1480.91	-595.759	-748.227	-552.807
16.04	-1447.55	-614.778	-812.066	-535.972
16.05	-1459.16	-605.14	-817.766	-535.95
16.06	-1438.08	-609.888	-734.483	-544.068
16.07	-1466.11	-634.34	-849.653	-549.268
16.08	-1443.18	-622.122	-807.89	-499.609
16.09	-1447.32	-642.842	-828.044	-544.703
16.1	-1440.65	-648.997	-860.238	-535.551
16.11	-1462.11	-629.281	-821.817	-562.886
16.12	-1466.09	-643.741	-801.314	-574.917
16.13	-1447.55	-604.175	-894.878	-534.537
16.14	-1413.97	-613.735	-821.97	-544.186
16.15	-1433.55	-651.877	-785.561	-551.412
16.16	-1436.97	-625.546	-846.517	-542.64
16.17	-1481.82	-630.331	-839.911	-567.585
16.18	-1425.55	-628.215	-849.958	-535.158
16.19	-1505.33	-637.026	-795.696	-520.027
16.2	-1488.66	-651.715	-821.044	-548.935
16.21	-1445.14	-633.285	-823.454	-573.708
16.22	-1496.21	-645.876	-847.577	-523.39
16.23	-1477.55	-645.319	-792.205	-529.427
16.24	-1493.89	-637.527	-845.75	-549.174
16.25	-1446.83	-649.699	-796.087	-565.165
16.26	-1476	-653.232	-790.507	-545.916
16.27	-1428.94	-642.356	-767.723	-557.454
16.28	-1417.74	-653.612	-816.333	-528.039
16.29	-1447.46	-631.917	-794.337	-537.566
16.3	-1426.32	-610.83	-711.084	-545.121
16.31	-1452.12	-649.778	-796.13	-524.759
16.32	-1456.97	-626.534	-792.064	-537.863
16.33	-1402.57	-629.126	-852.082	-558.791
16.34	-1462.02	-651.037	-768.422	-542.202
16.35	-1456.47	-635.746	-769.698	-512.764
16.36	-1464.24	-630.553	-813.09	-541.258
16.37	-1465.72	-613.851	-794.691	-500.838
16.38	-1474.73	-620.389	-746.768	-529.818
16.39	-1436.37	-609.244	-783.561	-467.97
16.4	-1442.62	-621.463	-782.147	-458.135
16.41	-1429.14	-640.479	-746.733	-452.222
16.42	-1419.82	-628.809	-746.227	-506.538
16.43	-1442.14	-617.529	-766.353	-412.093
16.44	-1444.31	-639.388	-820.365	-446.225
16.45	-1420.41	-641.88	-830.26	-482.462
16.46	-1439.28	-648.101	-783.157	-480.924
16.47	-1459.08	-605.207	-768.14	-478.859
16.48	-1484.37	-638.353	-764.374	-438.47
16.49	-1441.1	-653.231	-763.513	-475.444
16.5	-1482.05	-652.802	-793.659	-457.326
16.51	-1486.9	-655.484	-776.605	-412.713
16.52	-1487.77	-624.873	-747.097	-416.973
16.53	-1471.39	-615.028	-757.257	-431.109
16.54	-1454.87	-604.823	-723.702	-396.172
16.55	-1455.03	-621.487	-777.765	-331.506
16.56	-1451.4	-642.764	-776.543	-417.45
16.57	-1445.44	-631.717	-835.035	-424.946
16.58	-1453.57	-629.484	-853.796	-372.433
16.59	-1453.03	-648.566	-779.82	-387.367
16.6	-1432.44	-624.935	-822.766	-409.148
16.61	-1370.53	-647.695	-815.808	-422.077
16.62	-1466.98	-634.655	-766.757	-474.222
16.63	-1448.57	-645.15	-838.023	-465.952
16.64	-1464.44	-648.191	-729.11	-376.106
16.65	-1432.12	-628.005	-801.445	-352.076
16.66	-1423.54	-652.455	-812.86	-404.287
16.67	-1413.05	-644.809	-801.348	-393.806
16.68	-1439.57	-635.902	-752.011	-424.927
16.69	-1450.14	-663.748	-766.373	-414.002
16.7	-1459.37	-646.158	-768.974	-424.538
16.71	-1395.23	-627.442	-772.367	-472.602
16.72	-1477.37	-656.247	-733.669	-444.594
16.73	-1426.08	-624.906	-774.092	-382.804
16.74	-1445.99	-658.71	-796.274	-408.632
16.75	-1415.91	-661.777	-817.279	-385.305
16.76	-1455.88	-670.303	-743.5	-399.425
16.77	-1471.29	-632.485	-779.739	-379.878
16.78	-1457.58	-636.646	-793.733	-395.585
16.79	-1434.28	-655.108	-758.592	-384.734
16.8	-1457.83	-649.137	-805.864	-386.164
16.81	-1437.75	-595.111	-869.406	-378.321
16.82	-1490.43	-626.99	-806.809	-377.973
16.83	-1472.66	-652.9	-801.801	-416.213
16.84	-1445.94	-652.12	-744.662	-410.623
16.85	-1444.46	-669.814	-739.146	-393.877
16.86	-1514.21	-635.26	-793.522	-451.716
16.87	-1456.41	-647.32	-745.45	-415.357
16.88	-1473.27	-603.472	-739.631	-396.332
16.89	-1439.31	-848.689	-787.732	-433.944
16.9	-1420.13	-829.824	-787.017	-446.151
16.91	-1383.22	-812.755	-734.627	-439.023
16.92	-1474.45	-831.026	-726.528	-427.273
16.93	-1415.04	-836.892	-780.648	-441.236
16.94	-1435.61	-832.447	-737.847	-402.672
16.95	-1457.64	-798.634	-769.349	-390.515
16.96	-1412.52	-845.51	-838.937	-402.597
16.97	-1433.72	-799.921	-791.86	-423.354
16.98	-1451.88	-832.533	-796.286	-447.44
16.99	-1432.3	-831.388	-771.505	-406.335
17	-1448.55	-823.113	-781.749	-389.172
17.01	-1448.13	-828.341	-788.555	-404.917
17.02	-1473.81	-848.815	-805.313	-440.564
17.03	-1459.21	-829.593	-763.992	-480.861
17.04	-1473.19	-783.853	-726.43	-470.416
17.05	-1447.63	-824.392	-772.659	-445.318
17.06	-1435.63	-784.073	-753.406	-491.632
17.07	-1459.2	-824.257	-792.749	-464.271
17.08	-1440.29	-812.988	-804.954	-473.072
17.09	-1459.14	-813.899	-834.456	-524.231
17.1	-1432.41	-809.845	-755.357	-512.323
17.11	-1484.03	-836.971	-752.092	-473.096
17.12	-1463.52	-855.313	-805.033	-465.982
17.13	-1477.33	-825.898	-815.604	-360.539
17.14	-1439.9	-794.124	-782.266	-434.159
17.15	-1435.13	-844.61	-768.305	-456.748
17.16	-1422.67	-810.522	-818.711	-462.546
17.17	-1447.54	-814.217	-811.59	-476.326
17.18	-1446.9	-820.093	-766.287	-455.714
17.19	-1456.42	-803.347	-826.231	-519.701
17.2	-1465.88	-813.829	-765.233	-541.574
17.21	-1475.63	-824.665	-779.997	-604.582
17.22	-1484.37	-836.806	-807.619	-616.135
17.23	-1450.22	-820.896	-826.049	-470.736
17.24	-1430.39	-813.73	-809.103	-427.816
17.25	-1447.69	-833.167	-735.918	-477.991
17.26	-1414.61	-809.812	-765.322	-457.576
17.27	-1414.96	-817.224	-713.539	-449.131
17.28	-1423.9	-849.73	-826.124	-453.455
17.29	-1397.13	-799.607	-790.412	-452.931
17.3	-1482.77	-806.768	-793.064	-445.206
17.31	-1406.43	-816.996	-807.572	-493.003
17.32	-1466.66	-793.977	-801.175	-448.296
17.33	-1484.31	-836.821	-726.838	-438.332
17.34	-1417.02	-819.055	-738.163	-485.109
17.35	-1432.67	-824.677	-784.567	-443.072
17.36	-1421.46	-822.588	-700.256	-469.374
17.37	-1434.14	-816.021	-755.895	-513.904
17.38	-1493.59	-835.038	-754.978	-473.552
17.39	-1431.83	-808.529	-770.244	-471.1
17.4	-1429.53	-842.828	-746.786	-502.843
17.41	-1441.23	-825.03	-802.184	-487.549
17.42	-1448.28	-825.12	-780.141	-460.508
17.43	-1487.25	-848.754	-760.605	-441.052
17.44	-1455	-813.536	-781.86	-420.214
17.45	-1496.53	-797.058	-760.618	-442.824
17.46	-1504.56	-831.351	-757.243	-466.077
17.47	-1428.74	-826.209	-720.783	-589.255
17.48	-1480.62	-799.239	-704.419	-528.207
17.49	-1463.96	-797.186	-730.181	-459.228
17.5	-1454.06	-811.597	-707.828	-469.031
17.51	-1412.08	-838.337	-751.579	-478.177
17.52	-1391.34	-830.244	-728.804	-525.181
17.53	-1474.63	-842.503	-806.291	-517.65
17.54	-1441.92	-819.855	-704.946	-444.644
17.55	-1470.23	-825.863	-757.344	-402.966
17.56	-1507.35	-824.856	-737.838	-362.958
17.57	-1400.35	-828.535	-745.563	-361.883
17.58	-1430.89	-825.519	-657.793	-381.219
17.59	-1433.65	-780.057	-731.194	-331.128
17.6	-1454.36	-806.721	-750.908	-403.735
17.61	-1470.03	-827.68	-720.173	-359.563
17.62	-1483.28	-814.309	-721.261	-326.673
17.63	-1470.36	-808.951	-771.368	-308.85
17.64	-1407.41	-816.956	-794.693	-305.102
17.65	-1411.07	-818.046	-699.506	-280.316
17.66	-1505.18	-837.217	-648.191	-328.376
17.67	-1447.47	-808.502	-704.972	-283.214
17.68	-1479.02	-815.268	-701.45	-369.379
17.69	-1441.03	-836.074	-707.932	-290.487
17.7	-1447.02	-795.917	-747.012	-379.927
17.71	-1421.67	-813.938	-732.463	-465.778
17.72	-1446.41	-806.082	-627.593	-417.155
17.73	-1469	-838.371	-699.857	-491.342
17.74	-1446.08	-780.93	-736.771	-469.207
17.75	-1455.13	-825.27	-787.641	-486.548
17.76	-1409.54	-838.956	-795.31	-391.571
17.77	-1426.36	-840.174	-697.221	-479.397
17.78	-1459.57	-843.386	-765.882	-494.285
17.79	-1461.5	-829.344	-764.421	-382.884
17.8	-1455.99	-844.775	-759.866	-394.671
17.81	-1455.81	-855.314	-751.908	-389.242
17.82	-1443.63	-828.992	-778.826	-390.923
17.83	-1467.31	-811.311	-724.857	-302.438
17.84	-1514.09	-773.057	-740.178	-391.934
17.85	-1434.76	-774.995	-763.236	-335.194
17.86	-1436.64	-785.376	-729.623	-375.244
17.87	-1400.97	-813.286	-693.404	-319.45
17.88	-1391.78	-811.619	-740.08	-305.791
17.89	-1478.77	-786.94	-724.765	-235.202
17.9	-1470.99	-805.316	-762.226	-238.991
17.91	-1509.19	-819.549	-801.241	-280.907
17.92	-1425.74	-813.312	-693.199	-262.926
17.93	-1481.32	-818.652	-750.368	-310.352
17.94	-1466.5	-799.66	-747.07	-259.062
17.95	-1478.14	-804.955	-759.857	-248.223
17.96	-1483.66	-813.394	-714.02	-274.288
17.97	-1463.17	-792.255	-632.821	-290.008
17.98	-1450.36	-818.739	-801.547	-267.725
17.99	-1443.82	-839.226	-751.119	-264.904
18	-1471.43	-821.723	-704.173	-272.808
18.01	-1462.94	-812.076	-772.2	-262.916
18.02	-1489.36	-814.664	-735.503	-237.475
18.03	-1446.74	-837.759	-760.852	-236.123
18.04	-1462.89	-844.352	-801	-181.665
18.05	-1453.99	-831.603	-783.686	-193.486
18.06	-1439.86	-815.311	-744.213	-170.115
18.07	-1427.8	-843.674	-777.193	-157.208
18.08	-1438.96	-814.898	-736.392	-158.397
18.09	-1443.78	-821.039	-733.085	-159.157
18.1	-1410.07	-826.885	-718.413	-149.41
18.11	-1509.96	-815.905	-716.227	-163.43
18.12	-1432.51	-837.45	-788.486	-215.128
18.13	-1451.27	-828.963	-759.921	-217.494
18.14	-1455.99	-781.752	-791.351	-209.782
18.15	-1436.92	-804.931	-807.414	-164.569
18.16	-1422.44	-833.169	-743.089	-220.276
18.17	-1425.47	-850.464	-774.043	-224.765
18.18	-1456.97	-837.77	-739.176	-189.983
18.19	-1439.11	-825.757	-780.138	-202.139
18.2	-1432.1	-825.845	-779.008	-230.328
18.21	-1440.21	-785.856	-761.956	-195.913
18.22	-1435.61	-830.878	-777.452	-197.046
18.23	-1423.51	-813.959	-705.108	-180.472
18.24	-1447.89	-796.868	-769.33	-172.663
18.25	-1446.91	-819.147	-761.226	-222.943
18.26	-1467.67	-769.539	-754.203	-228.787
18.27	-1473.91	-818.498	-786.661	-186
18.28	-1482.26	-793.045	-763.49	-180.547
18.29	-1449.89	-817.306	-751.608	-186.014
18.3	-1480.66	-826.547	-778.729	-229.485
18.31	-1491.05	-808.237	-800.831	-211.433
18.32	-1450.18	-768.537	-825.761	-224.203
18.33	-1513.33	-796.934	-783.572	-196.506
18.34	-1462.91	-826.436	-859.504	-204.698
18.35	-1411.65	-802.6	-915.577	-191.2
18.36	-1437.47	-836.961	-845.295	-194.185
18.37	-1453.59	-801.386	-826.532	-155.882
18.38	-1437.85	-793.277	-843.507	-182.601
18.39	-1455.37	-825.2	-883.581	-246.912
18.4	-1473.27	-802.363	-862.262	-230.238
18.41	-1469.79	-806.975	-838.893	-247.92
18.42	-1484.61	-817.899	-861.74	-209.831
18.43	-1458.99	-795.629	-877.964	-187.123
18.44	-1430.55	-805.405	-842.373	-203.657
18.45	-1472.33	-802.681	-884.649	-226.827
18.46	-1495.92	-808.648	-896.945	-241.685
18.47	-1405.19	-780.473	-830.233	-208.736
18.48	-1452.98	-813.984	-866.236	-183.457
18.49	-1416.37	-808.301	-803.939	-172.153
18.5	-1422.14	-811.583	-882.782	-163.659
18.51	-1453.82	-793.797	-865.484	-163.682
18.52	-1491.09	-796.521	-871.61	-157.241
18.53	-1402.3	-825.336	-809.89	-158.822
18.54	-1480.21	-792.951	-838.542	-163.15
18.55	-1443.28	-810.033	-874.389	-133.862
18.56	-1372.75	-798.763	-860.411	-171.471
18.57	-1415.35	-808.374	-849.655	-141.31
18.58	-1459.75	-785.046	-850.151	-134.551
18.59	-1506.4	-818.712	-877.486	-139.704
18.6	-1415.03	-815.275	-809.192	-131.129
18.61	-1485.11	-822.701	-853.575	-162.737
18.62	-1510.74	-796.965	-800.667	-180.229
18.63	-1449.75	-824.882	-882.45	-167.037
18.64	-1459.6	-833.17	-839.024	-232.016
18.65	-1421.01	-818.768	-808.054	-156.223
18.66	-1448.65	-825.152	-823.255	-226.119
18.67	-1500.28	-815.986	-810.45	-201.752
18.68	-1421.12	-821.356	-876.084	-188.741
18.69	-1470.53	-824.968	-812.683	-213.036
18.7	-1429.69	-847.177	-838.277	-230.995
18.71	-1414.5	-809.365	-818.404	-260.711
18.72	-1488.98	-842.032	-821.203	-338.561
18.73	-1440.08	-831.595	-832.336	-335.46
18.74	-1416.03	-801.398	-786.986	-285.142
18.75	-1446.1	-853.495	-838.998	-317.662
18.76	-1523.67	-814.94	-815.523	-280.322
18.77	-1494.54	-845.394	-899.55	-267.641
18.78	-1455.65	-831.465	-842.718	-275.511
18.79	-1446.89	-821.476	-828.598	-329.674
18.8	-1464.31	-831.082	-875.106	-324.193
18.81	-1447.41	-831.951	-859.659	-311.197
18.82	-1458.49	-802.304	-863.589	-308.206
18.83	-1446.81	-831.216	-871.565	-322.659
18.84	-1540.76	-841.876	-887.459	-313.156
18.85	-1462.29	-845.019	-917.454	-293.034
18.86	-1436.86	-846.866	-901.934	-275.227
18.87	-1478.99	-839.408	-856.155	-260.844
18.88	-1451	-827.905	-875.971	-264.414
18.89	-1468.05	-823.697	-874.569	-273.147
18.9	-1444.25	-846.386	-872.857	-260.919
18.91	-1500.04	-790.306	-875.02	-285.762
18.92	-1409.5	-809.274	-893.016	-284.819
18.93	-1454.9	-828.998	-903.651	-271.063
18.94	-1416.46	-830.493	-899.567	-305.149
18.95	-1473.98	-818.895	-825.516	-277.56
18.96	-1484.21	-833.729	-859.412	-244.654
18.97	-1491.01	-810.209	-924.054	-214.962
18.98	-1493.46	-824.924	-832.869	-222.681
18.99	-1466.59	-822.418	-889.294	-261.083
19	-1461.25	-843.777	-858.845	-208.47
19.01	-1440.07	-798.666	-863.416	-216.156
19.02	-1483.65	-772.122	-863.852	-251.408
19.03	-1423.24	-824.398	-843.341	-297.132
19.04	-1469.94	-828.277	-854.762	-298.491
19.05	-1495.06	-827.501	-846.274	-293.004
19.06	-1466.05	-826.141	-865.161	-271.187
19.07	-1500.61	-847.098	-852.731	-285.136
19.08	-1347.33	-828.724	-857.318	-276.719
19.09	-1421.1	-812.337	-839.319	-294.095
19.1	-1439.42	-818.168	-747.381	-289.67
19.11	-1452.5	-829.905	-773.94	-301.761
19.12	-1433.79	-807.318	-761.598	-252.997
19.13	-1458.72	-803.343	-797.726	-285.507
19.14	-1423.06	-820.113	-826.257	-301.592
19.15	-1397.26	-809.083	-791.48	-272.82
19.16	-1490.82	-783.842	-807.8	-311.262
19.17	-1405	-836.1	-829.841	-313.521
19.18	-1479.65	-816.988	-845.387	-319.053
19.19	-1426.65	-811.452	-823.156	-327.613
19.2	-1435.9	-836.06	-779.974	-346.923
19.21	-1454.26	-804.097	-851.041	-358.06
19.22	-1446.71	-814.837	-798.46	-369.437
19.23	-1470.84	-760.694	-821.101	-352.504
19.24	-1449.24	-844.527	-777.469	-350.005
19.25	-1485.14	-815.013	-814.463	-328.855
19.26	-1432.14	-840.377	-784.864	-374.505
19.27	-1496.34	-823.775	-821.954	-356.876
19.28	-1457.49	-838.821	-794.12	-358.75
19.29	-1476.9	-826.607	-788.571	-380.577
19.3	-1475.43	-816.355	-756.81	-326.783
19.31	-1450.61	-834.867	-787.577	-354.558
19.32	-1401.71	-835.281	-759.003	-268.75
19.33	-1491.02	-798.695	-821.297	-297.122
19.34	-1392.9	-827.717	-788.279	-287.983
19.35	-1389.73	-822.587	-787.553	-350.163
19.36	-1461.25	-834.308	-802.14	-350.166
19.37	-1416.78	-798.581	-826.414	-335.615
19.38	-1445.93	-807.096	-764.916	-275.172
19.39	-1431.04	-794.026	-837.044	-338.604
19.4	-1453.31	-836.954	-852.196	-405.009
19.41	-1414.15	-830.313	-789.069	-352.813
19.42	-1416.96	-785.634	-851.276	-360.957
19.43	-1411.29	-814.277	-811.979	-362.138
19.44	-1441.89	-820.791	-797.926	-394.672
19.45	-1462.07	-817.919	-833.527	-408.228
19.46	-1473.93	-790.505	-835.508	-349.028
19.47	-1450.19	-798.002	-815.331	-372.963
19.48	-1458.8	-800.078	-819.201	-391.211
19.49	-1443.15	-824.317	-819.832	-382.148
19.5	-1496.05	-840.582	-785.691	-408.316
19.51	-1400.61	-797.576	-793.337	-412.399
19.52	-1353.08	-824.834	-778.333	-322.73
19.53	-1440.71	-821.77	-836.876	-377.277
19.54	-1445.06	-814.758	-810.923	-383.232
19.55	-1447.86	-799.761	-815.617	-387.626
19.56	-1460.05	-804.726	-807.867	-394.392
19.57	-1498.45	-801.848	-848.602	-384.251
19.58	-1475.81	-823.115	-774.427	-396.302
19.59	-1432.38	-797.345	-793.094	-380.544
19.6	-1448.54	-794.936	-812.431	-407.097
19.61	-1406.61	-820.393	-812.905	-365.507
19.62	-1450.68	-827.516	-846.504	-344.12
19.63	-1409.46	-776.738	-801.525	-360.696
19.64	-1452.68	-836.568	-806.107	-373.366
19.65	-1446.95	-816.316	-821.972	-307.26
19.66	-1402.26	-796.003	-819.379	-326.985
19.67	-1440.97	-802.233	-818.528	-359.649
19.68	-1350.33	-817.528	-773.597	-402.849
19.69	-1437.75	-812.58	-833.716	-396.789
19.7	-1445.59	-848.902	-800.238	-332.98
19.71	-1487.03	-820.089	-761.636	-395.267
19.72	-1469.43	-813.569	-813.274	-336.783
19.73	-1436.31	-819.337	-770.3	-377.63
19.74	-1392.52	-817.852	-795.393	-365.582
19.75	-1370.9	-822.092	-825.262	-378.904
19.76	-1425.7	-798.899	-786.392	-396.131
19.77	-1444.63	-830.638	-788.945	-385.219
19.78	-1453.63	-831.689	-824.082	-405.763
19.79	-1408.89	-824.924	-795.428	-384.899
19.8	-1383.22	-810.169	-793.034	-406.064
19.81	-1474.11	-824.71	-848.561	-415.842
19.82	-1461.62	-844.915	-822.533	-417.491
19.83	-1445.31	-845.755	-829.743	-402.31
19.84	-1374.9	-817.899	-757.733	-398.87
19.85	-1457.11	-788.959	-791.441	-404.46
19.86	-1477.04	-816.477	-782.811	-391.285
19.87	-1517.96	-809.674	-803.627	-397.022
19.88	-1486.71	-813.732	-795.35	-357.672
19.89	-1445.78	-756.726	-879.993	-360.683
19.9	-1412.03	-838.661	-814.912	-347.928
19.91	-1395.63	-851.378	-848.899	-380.678
19.92	-1436.06	-835.414	-775.607	-395.738
19.93	-1443.87	-824.159	-786.691	-415.314
19.94	-1400.48	-804.733	-780.993	-382.2
19.95	-1490.56	-852.941	-838.053	-392.974
19.96	-1369.19	-836.381	-818.334	-408.493
19.97	-1454.13	-824.09	-857.909	-400.87
[truncated: 8,004 more rows]

## Sheet: Fig.3g
Radial Distribution Function
r (nm)	g(r) RER	g(r) Mn2+
0	0	0
0.1	0	0
0.2	0	0
0.3	0	0.039
0.4	0	12.27
0.5	0	8.35
0.6	0	21.206
0.7	0.275	8.403
0.8	0.366	2.579
0.9	0.261	7.019
1	0.039	5.771
1.1	0.128	7.477
1.2	0.028	6.021
1.3	0.462	3.927
1.4	3.306	4.102
1.5	9.323	6.629
1.6	17.336	8.283
1.7	8.998	7.5
1.8	14.431	8.562
1.9	12.544	8.389
2	13.677	7.015
2.1	16.041	4.977
2.2	15.058	6.762
2.3	16.093	7.258
2.4	14.301	8.907
2.5	19.903	8.733
2.6	13.824	6.92
2.7	12.036	5.863
2.8	11.743	6.16
2.9	15.961	8.642
3	10.557	7.009
3.1	6.811	6.002
3.2	8.474	5.987
3.3	8.363	6.548
3.4	7.939	7.429
3.5	8.729	6.312
3.6	9.38	5.565
3.7	8.518	6.564
3.8	7.968	5.98
3.9	6.72	5.917
4	5.602	5.133
4.1	4.213	4.157
4.2	4.128	3.388
4.3	3.424	3.641
4.4	2.479	2.995
4.5	2.836	2.538
4.6	3.241	2.365
4.7	2.794	2.074
4.8	1.728	1.381
4.9	0.924	1.146
5	0.821	0.919
5.1	0.489	0.697
5.2	0.081	0.517
5.3	0.005	0.343
5.4	0.004	0.236
5.5	0.002	0.247
5.6	0.002	0.16
5.7	0	0.097
5.8	0	0.071
5.9	0	0.08
6	0	0.077
6.1	0	0.024
6.2	0	0.025
6.3	0	0.055
6.4	0	0.057
6.5	0	0.03
6.6	0	0.016
6.7	0	0.012

## Sheet: Fig.4f
Maximum concentration of Mn-Pi (mM)	1	2	3	4	AVG	STD
P45	0.528421	0.538947	0.511579	0.484211	0.515789	0.0206809
P60	0.709474	0.703158	0.696842	0.694737	0.701053	0.0057655
P100	0.437895	0.486316	0.454737	0.456842	0.458947	0.0174242

## Sheet: Fig.5g
distance	FAM fluorescence intensity	distance	mCherry fluorescence intensity
0	9.00115	0	26.043
6.46e-08	8.11716	6.46e-08	39.3495
1.29e-07	0	1.29e-07	30.4122
1.94e-07	0	1.94e-07	45.2073
2.58e-07	5.38282	2.58e-07	77.7745
3.23e-07	7.35179	3.23e-07	63.7301
3.87e-07	5.5151	3.87e-07	56.9437
4.52e-07	1.41556	4.52e-07	55.9885
5.16e-07	0	5.16e-07	77.2974
5.81e-07	20.9463	5.81e-07	109.688
6.46e-07	11.0798	6.46e-07	81.6284
7.1e-07	40.7837	7.1e-07	48.6503
7.75e-07	38.5802	7.75e-07	136.499
8.39e-07	8.36802	8.39e-07	194.242
9.04e-07	0	9.04e-07	199.171
9.68e-07	0	9.68e-07	203.985
1.03e-06	0	1.03e-06	235.953
1.1e-06	13.056	1.1e-06	248.336
1.16e-06	16.5112	1.16e-06	253.339
1.23e-06	4.91066	1.23e-06	255
1.29e-06	28.5092	1.29e-06	255
1.36e-06	66.0409	1.36e-06	255
1.42e-06	49.985	1.42e-06	255
1.48e-06	29.038	1.48e-06	255
1.55e-06	40.3334	1.55e-06	255
1.61e-06	89.683	1.61e-06	255
1.68e-06	96.5114	1.68e-06	255
1.74e-06	153.2	1.74e-06	255
1.81e-06	82.9108	1.81e-06	255
1.87e-06	201.485	1.87e-06	255
1.94e-06	68.7252	1.94e-06	255
2e-06	77.6246	2e-06	255
2.07e-06	161.954	2.07e-06	255
2.13e-06	109.676	2.13e-06	255
2.19e-06	99.7396	2.19e-06	255
2.26e-06	125.624	2.26e-06	255
2.32e-06	162.942	2.32e-06	255
2.39e-06	129.233	2.39e-06	255
2.45e-06	204.396	2.45e-06	255
2.52e-06	138.544	2.52e-06	255
2.58e-06	87.4226	2.58e-06	255
2.65e-06	109.5	2.65e-06	255
2.71e-06	78.6367	2.71e-06	255
2.78e-06	166.412	2.78e-06	255
2.84e-06	222.998	2.84e-06	255
2.9e-06	232.533	2.9e-06	255
2.97e-06	70.4771	2.97e-06	255
3.03e-06	124.997	3.03e-06	255
3.1e-06	84.0435	3.1e-06	255
3.16e-06	145.521	3.16e-06	255
3.23e-06	64.7745	3.23e-06	255
3.29e-06	155.033	3.29e-06	255
3.36e-06	178.672	3.36e-06	255
3.42e-06	134.002	3.42e-06	255
3.49e-06	103.59	3.49e-06	255
3.55e-06	166.066	3.55e-06	255
3.61e-06	114.006	3.61e-06	255
3.68e-06	161.84	3.68e-06	255
3.74e-06	31.9724	3.74e-06	255
3.81e-06	29.029	3.81e-06	255
3.87e-06	51.6349	3.87e-06	255
3.94e-06	29.5029	3.94e-06	255
4e-06	31.594	4e-06	247.487
4.07e-06	33.1188	4.07e-06	206.202
4.13e-06	25.633	4.13e-06	202.27
4.2e-06	5.32181	4.2e-06	127.387
4.26e-06	29.5011	4.26e-06	135.652
4.32e-06	33.8528	4.32e-06	131.842
4.39e-06	9.35978	4.39e-06	140.786
4.45e-06	8.71427	4.45e-06	126.102
4.52e-06	7.63877	4.52e-06	50.2039
4.58e-06	25.0384	4.58e-06	93.0377
4.65e-06	0	4.65e-06	84.7407
4.71e-06	0	4.71e-06	89.5572
4.78e-06	0	4.78e-06	80.9288
4.84e-06	6.22935	4.84e-06	91.3932
4.91e-06	17.0737	4.91e-06	40.1874
4.97e-06	7.76588	4.97e-06	44.824
5.03e-06	29.36	5.03e-06	48.365
5.1e-06	22.4558	5.1e-06	27.0994
5.16e-06	0	5.16e-06	27.1649
5.23e-06	11.2702	5.23e-06	2.35658
5.29e-06	34.3501	5.29e-06	47.7558
5.36e-06	31.5976	5.36e-06	81.6344
5.42e-06	19.3295	5.42e-06	32.069
5.49e-06	7.58354	5.49e-06	49.7719
5.55e-06	14.9141	5.55e-06	38.0973

## Sheet: Fig.6c
Raman shift	Protocell-0Gy	Raman shift	Protocell-1kGy	Raman shift	Protocell-2kGy
430	78.78	430	18.53	430	27.18
432	133.62	432	87.97	432	112.97
434	27.23	434	18.17	434	19.53
436	-21.53	436	-12.68	436	-20.86
438	53.1	438	50.42	438	64.43
440	181.12	440	154.88	440	205.53
442	205.55	442	179.05	442	239.9
444	203.63	444	182.59	444	242.77
446	265.55	446	235.12	446	305.1
448	290.4	448	258.49	448	330.07
450	285.4	450	263.77	450	340.31
452	332.8	452	318.72	452	429.48
454	368.49	454	352.11	454	488.49
456	381.44	456	356.17	456	491.17
458	480.05	458	451.99	458	592.31
460	576.31	460	539.68	460	692.5
462	553.89	462	493.2	462	651.41
464	531.62	464	465.24	464	624
466	589.71	466	535.13	466	703.35
468	704.54	468	645.55	468	843.13
470	720.66	470	660.82	470	855.78
472	601.56	472	555.48	472	702.49
474	589.41	474	535.36	474	678.64
476	692.02	476	618.02	476	800.48
478	786.93	478	711.33	478	923.34
480	904.09	480	829.75	480	1064.87
482	1016.5	482	934.38	482	1186.19
484	1016.92	484	922.27	484	1170.09
486	987.26	486	879.07	486	1117.34
488	1034.96	488	909.03	488	1153.52
490	1139.68	490	977.75	490	1248.61
492	1190.72	492	1001.02	492	1279.35
494	1104.16	494	931.76	494	1162.69
496	1132.17	496	970.47	496	1203.21
498	1329.06	498	1150.38	498	1449.28
500	1391.57	500	1212.95	500	1505.34
502	1248.26	502	1076.27	502	1295.16
504	1008.86	504	831.13	504	985.14
506	909.83	506	743.3	506	900.47
508	1008.15	508	855.2	508	1059.9
510	1181.66	510	1006.15	510	1228.44
512	1271.73	512	1090.22	512	1312.08
514	1221.19	514	1069.39	514	1288.68
516	1133.15	516	984.63	516	1185.93
518	1068.13	518	912.7	518	1097.26
520	1054.87	520	919.73	520	1110.46
522	1113.48	522	998.82	522	1207.91
524	1201.07	524	1084.1	524	1314.57
526	1237.88	526	1093.22	526	1343.06
528	1243.22	528	1075.63	528	1327.07
530	1207.6	530	1035.35	530	1262.99
532	1055.59	532	870.18	532	1061.02
534	995.73	534	781.14	534	949.92
536	1207.3	536	954.29	536	1139.49
538	1345.25	538	1055.09	538	1285.17
540	1290.26	540	966.21	540	1226.43
542	1215.44	542	852.96	542	1080.25
544	1236.2	544	818.04	544	1007.73
546	1332.46	546	867.84	546	1059.36
548	1318.42	548	896.48	548	1096.58
550	1171.92	550	843.92	550	1044.03
552	997.91	552	733.29	552	926.97
554	965.8	554	724.25	554	917.17
556	1078.17	556	820.92	556	1030.79
558	1179.75	558	875.63	558	1120.31
560	1173.91	560	836	560	1082.77
562	1103.08	562	733.1	562	939.19
564	1171.31	564	670.9	564	864.62
566	1345.93	566	678.09	566	883.49
568	1475.56	568	708	568	910.19
570	1469.47	570	641	570	817.07
572	1402.53	572	530.72	572	688.18
574	1438.15	574	551.9	574	740.19
576	1489.76	576	653.29	576	875.14
578	1436.04	578	728.35	578	945.73
580	1237.15	580	706.97	580	892.32
582	1027.44	582	655.09	582	815.59
584	925.89	584	642.64	584	808.28
586	809.6	586	587.65	586	757.86
588	700.98	588	527.16	588	697.53
590	725.81	590	572.86	590	755.51
592	797.83	592	645.84	592	831.72
594	808.22	594	652.23	594	823.56
596	717.42	596	566.9	596	726.33
598	645.95	598	504.15	598	663.52
600	680.12	600	543.39	600	713.08
602	685.85	602	560.62	602	739.97
604	671.79	604	544.12	604	725.9
606	716.91	606	551.3	606	726.6
608	692.59	608	515.14	608	676.82
610	591.75	610	440.51	610	601.39
612	574.04	612	427.56	612	628.11
614	589.33	614	428.45	614	655.67
616	568.52	616	389.94	616	597.25
618	562.95	618	359.2	618	557.42
620	572.03	620	363.31	620	556.42
622	571.4	622	394.17	622	560.37
624	587.64	624	398.53	624	572.24
626	605.16	626	361.57	626	571.32
628	577.15	628	314.91	628	523.08
630	558.37	630	289.49	630	477.23
632	586.23	632	284.64	632	463.17
634	628.85	634	263.27	634	447.66
636	720.72	636	280.52	636	484.43
638	866.49	638	374.34	638	601.03
640	916.9	640	428.79	640	655.23
642	853.98	642	425.43	642	634.3
644	775.12	644	426.44	644	627.21
646	745.26	646	432.57	646	635.79
648	765.75	648	438.65	648	639.8
650	789.66	650	457.77	650	635.5
652	887.39	652	542.17	652	722.28
654	1085.55	654	684.13	654	910.35
656	1249.04	656	750.07	656	989.18
658	1348.69	658	761.34	658	985.15
660	1467.99	660	825.17	660	1052.45
662	1784.28	662	989.95	662	1240.86
664	2256.58	664	1217.16	664	1498.53
666	2681.67	666	1427.82	666	1730.2
668	3122.35	668	1683.58	668	1994.84
670	3547.51	670	2000.33	670	2315.42
672	3714.29	672	2275.75	672	2602.93
674	3615.97	674	2439.27	674	2787.31
676	3430.2	676	2535.36	676	2909.16
678	3453.34	678	2788.51	678	3191.81
680	3651.92	680	3132.82	680	3557.17
682	3800.58	682	3355.06	682	3783.83
684	3829.66	684	3468.76	684	3914.54
686	3822.6	686	3581.66	686	4061.95
688	3912.04	688	3789.01	688	4291.81
690	3862.33	690	3882.17	690	4357.45
692	3550.03	692	3749.78	692	4167.35
694	3184.57	694	3564.41	694	3984.69
696	2892.3	696	3457.48	696	3882.37
698	2710.77	698	3452.22	698	3825.59
700	2598.61	700	3411.1	700	3776.68
702	2498.14	702	3308.77	702	3700.84
704	2359.7	704	3187.71	704	3565.5
706	2177.54	706	3004.3	706	3343.38
708	2035.54	708	2817.9	708	3131.19
710	2035.65	710	2750.69	710	3073.66
712	1957.91	712	2617.82	712	2925.61
714	1764.03	714	2402.42	714	2655.25
716	1778.18	716	2419.98	716	2655.1
718	1887.88	718	2519.05	718	2748.26
720	1849.7	720	2431.79	720	2624.03
722	1629.14	722	2157.25	722	2311.17
724	1432.09	724	1924.8	724	2057.78
726	1439.39	726	1915.38	726	2046.28
728	1319.59	728	1765.31	728	1903.87
730	1112.56	730	1545.58	730	1696.37
732	1169.69	732	1663.58	732	1829.54
734	1189.64	734	1682.34	734	1854.77
736	1038.52	736	1432.05	736	1595.36
738	1017.88	738	1365.73	738	1511.54
740	1064.33	740	1413.37	740	1565.27
742	1046.54	742	1386.7	742	1564.32
744	1018.31	744	1328.15	744	1472.34
746	969.37	746	1240.26	746	1345.67
748	857.04	748	1104.04	748	1238.57
750	695.39	750	951.79	750	1086.32
752	599.21	752	852.51	752	973.63
754	676.19	754	864.73	754	1041
756	714.56	756	914.6	756	1097.18
758	626.19	758	903.76	758	1025.01
760	535.1	760	772.99	760	887.67
762	451.53	762	630.6	762	752.33
764	383.07	764	570.77	764	673.48
766	387.28	766	566.75	766	672.94
768	392.3	768	537.17	768	642.27
770	326.15	770	437.97	770	511.71
772	258.65	772	350.67	772	424.14
774	248.2	774	331.37	774	429.77
776	290.15	776	367.01	776	473.77
778	260.39	778	331.16	778	440.22
780	197.8	780	273.48	780	390.83
782	243.36	782	344.27	782	473.34
784	258.25	784	362.38	784	477.09
786	186.69	786	262.16	786	340.91
788	141.29	788	198.45	788	266.29
790	86.87	790	152.86	790	233.98
792	22.63	792	107.38	792	205.4
794	73.05	794	140.36	794	239.5
796	146.19	796	188.1	796	277.99
798	122.47	798	162.49	798	240.37
800	70.67	800	91.76	800	142.04
802	42.74	802	52.31	802	68.74
804	44.61	804	93.54	804	84.4
806	32.33	806	124.01	806	81.06
808	11.86	808	100.08	808	46.85
810	33.15	810	54.63	810	63.47
812	112.38	812	63.28	812	135.01
814	193.7	814	95.38	814	184.9
816	178.83	816	31.27	816	112.38
818	130.25	818	-10.74	818	57.41
820	114.42	820	41.84	820	108.05
822	116.57	822	79.88	822	158.17
824	87.88	824	61.46	824	139.09
826	15.54	826	7.74	826	51.15
828	-17.71	828	-10.14	828	-17.18
830	97.19	830	78.47	830	42.47
832	326.55	832	236.01	832	208.53
834	292.34	834	190.89	834	152.42
836	117.8	836	65.01	836	5.28
838	175.21	838	156.33	838	111.27
840	287.84	840	282.36	840	263.9
842	299.56	842	280.55	842	274.37
844	207.5	844	143.65	844	128.46
846	110.17	846	35.56	846	14.59
848	89.67	848	60.25	848	45.62
850	153.32	850	171.41	850	159.33
852	175.95	852	188.2	852	182.11
854	122.43	854	72.2	854	82.77
856	136.29	856	39.95	856	70.13
858	176.19	858	113.81	858	145.62
860	180.65	860	209.3	860	221.95
862	210.3	862	234.23	862	243.2
864	226.16	864	195.82	864	199.61
866	189.55	866	155.61	866	136.05
868	206.1	868	165.27	868	158.97
870	264.47	870	226.27	870	236.97
872	306.23	872	308.75	872	284.5
874	414.19	874	391.38	874	358.64
876	518.46	876	450.15	876	440.52
878	476.16	878	475.96	878	460.61
880	449.54	880	527.26	880	491.34
882	501.31	882	594.05	882	551.33
884	530.13	884	598.75	884	576.31
886	522.65	886	566.41	886	551.01
888	520.31	888	569.18	888	534.37
890	575.61	890	664.98	890	621.91
892	610.02	892	712.55	892	685.26
894	564.94	894	638.46	894	631.94
896	492.19	896	576.62	896	553.33
898	472.97	898	578.69	898	530.78
900	521.4	900	610.23	900	563.36
902	521.35	902	575.5	902	534.67
904	463.36	904	511.01	904	473.88
906	408.65	906	487.73	906	451.67
908	419.13	908	484.53	908	440.19
910	452.44	910	496.34	910	448.36
912	441.93	912	516.62	912	486.31
914	437.22	914	489.35	914	483.42
916	449.37	916	436.91	916	444.54
918	443.8	918	415.57	918	415.79
920	388.22	920	376.41	920	356.09
922	316.58	922	333.39	922	286.85
924	305.64	924	352.51	924	284.29
926	363.81	926	401.57	926	349.29
928	428.64	928	435.92	928	405.39
930	410.17	930	430.7	930	359.11
932	354.9	932	392.71	932	322.45
934	316.6	934	343.49	934	335.21
936	301.91	936	309.69	936	299.49
938	285.55	938	307.25	938	262.42
940	279.41	940	325.86	940	275.17
942	341.83	942	333.08	942	319.36
944	396	944	360.19	944	382.38
946	396.27	946	417.11	946	440.37
948	423.08	948	441.82	948	449.31
950	422.64	950	422.7	950	408.96
952	356.56	952	382.39	952	354.43
954	330.55	954	353.07	954	338.17
956	325.38	956	328.7	956	334.58
958	297.47	958	302.94	958	317.06
960	308.39	960	311.62	960	343.06
962	360.84	962	361.66	962	403.16
964	428.49	964	432.89	964	458.66
966	517.13	966	488.64	966	509.95
968	560.43	968	468.09	968	485.94
970	504.19	970	365.46	970	359.34
972	468.95	972	355.32	972	354.69
974	488.26	974	418.6	974	442.53
976	531.24	976	437.06	976	459.63
978	644.18	978	517.88	978	535.65
980	787.95	980	645.78	980	670.21
982	851.67	982	689.16	982	727.39
984	783.39	984	618.45	984	669.17
986	667.93	986	509.4	986	563.73
988	656.54	988	484.31	988	532.52
990	703.99	990	542.61	990	593.71
992	778.4	992	648.67	992	705.66
994	889.08	994	755.36	994	803.49
996	940.71	996	785.88	996	872.77
998	911.62	998	746.76	998	899.59
1000	878.59	1000	727.88	1000	869.98
1002	828.39	1002	720.01	1002	844.62
1004	777.41	1004	714.66	1004	854.65
1006	790.15	1006	734.28	1006	866.03
1008	801.19	1008	752.76	1008	843.35
1010	785.63	1010	760.01	1010	808.06
1012	813.75	1012	784.21	1012	836.41
1014	850.07	1014	820.75	1014	889.99
1016	844.62	1016	836.59	1016	903.35
1018	795.17	1018	793.45	1018	848.85
1020	760.57	1020	758.59	1020	790.43
1022	796.2	1022	792.89	1022	801.13
1024	899.6	1024	875.06	1024	893.96
1026	947.49	1026	925.16	1026	942.81
1028	879.39	1028	889.61	1028	879.62
1030	809.53	1030	809.31	1030	814.97
1032	804.27	1032	842.63	1032	806.41
1034	849.43	1034	988.84	1034	822.61
1036	853.45	1036	942.72	1036	753.99
1038	814.15	1038	800.35	1038	651.25
1040	790.31	1040	764.19	1040	631.26
1042	849.78	1042	844.42	1042	758.99
1044	914.02	1044	921.07	1044	871.29
1046	901.74	1046	910.73	1046	841.84
1048	860.42	1048	890.05	1048	804.76
1050	806.75	1050	839.64	1050	748.82
1052	752.08	1052	749.06	1052	656.98
1054	736.72	1054	731.38	1054	660.53
1056	742.68	1056	815.79	1056	739.36
1058	743.76	1058	924.77	1058	800.19
1060	754.28	1060	895.05	1060	790.34
1062	698.54	1062	781.08	1062	709.45
1064	586.49	1064	740.31	1064	639.32
1066	672.84	1066	855.68	1066	744.65
1068	814.53	1068	948.61	1068	870.3
1070	790.7	1070	870.51	1070	830.01
1072	725.78	1072	823.39	1072	761.42
1074	722.93	1074	872.24	1074	753.37
1076	787.66	1076	954.5	1076	809.52
1078	805.51	1078	969.34	1078	862.56
1080	744.67	1080	921.56	1080	845.68
1082	692.01	1082	896.67	1082	787.86
1084	833.14	1084	993.22	1084	881.19
1086	1006.79	1086	1081.88	1086	996.71
1088	1000.04	1088	1025.65	1088	950.46
1090	940.97	1090	954.67	1090	868.77
1092	928.55	1092	929.1	1092	831.8
1094	974.59	1094	942.07	1094	848.16
1096	1000.27	1096	972.97	1096	881.84
1098	961.9	1098	980.79	1098	893.95
1100	884.93	1100	952.38	1100	879.9
1102	871.45	1102	947.43	1102	895.02
1104	897.01	1104	928.44	1104	896.81
1106	896.93	1106	868.68	1106	859.25
1108	886.39	1108	879.5	1108	901.79
1110	880.29	1110	942.42	1110	983.71
1112	868.57	1112	975.73	1112	1004.15
1114	816.69	1114	951	1114	959.38
1116	824.85	1116	956.52	1116	974.5
1118	914.42	1118	1025.53	1118	1088
1120	840	1120	994.25	1120	1077.42
1122	739.72	1122	1005.17	1122	1085.65
1124	820.16	1124	1193.15	1124	1273.03
1126	988.82	1126	1356.86	1126	1442.85
1128	1133.78	1128	1461.66	1128	1561.54
1130	1190.31	1130	1528.06	1130	1650.4
1132	1173.32	1132	1502.35	1132	1654.6
1134	1150.24	1134	1494.89	1134	1662.05
1136	1207.69	1136	1640.9	1136	1795.39
1138	1414.38	1138	1951.4	1138	2090.71
1140	1733.94	1140	2305.39	1140	2463.34
1142	2054.96	1142	2597.86	1142	2816.31
1144	2253.91	1144	2856.48	1144	3133.39
1146	2445.64	1146	3187.77	1146	3491.39
1148	2835.89	1148	3714.9	1148	4032.64
1150	3554.43	1150	4499.63	1150	4888.57
1152	4389.67	1152	5329.33	1152	5822.37
1154	5179.35	1154	6109.56	1154	6700.73
1156	6042.41	1156	7062.88	1156	7747.67
1158	7072.67	1158	8218.74	1158	8996.99
1160	8222.52	1160	9334.96	1160	10206.7
1162	9302.08	1162	9965.67	1162	10917.4
1164	10291.4	1164	10004.7	1164	10962.3
1166	11022.2	1166	9511.19	1166	10347.1
1168	11049.1	1168	8596.32	1168	9191.95
1170	9959.51	1170	7386.59	1170	7792.92
1172	7870.36	1172	5981.13	1172	6299.19
1174	5529.29	1174	4504.75	1174	4716.5
1176	3699.96	1176	3371.61	1176	3523.49
1178	2557.68	1178	2609.41	1178	2748.56
1180	1712.87	1180	1851.47	1180	1931.58
1182	1150.98	1182	1313.45	1182	1375.99
1184	898.51	1184	1109.18	1184	1183.59
1186	861.21	1186	1049.58	1186	1059.03
1188	768.45	1188	854.8	1188	845.23
1190	584.58	1190	604.32	1190	624.88
1192	494.4	1192	596.99	1192	585.51
1194	536.45	1194	664.36	1194	624.62
1196	551.33	1196	605.07	1196	596.92
1198	379.88	1198	389.57	1198	453.92
1200	275.34	1200	306.96	1200	374.76
1202	266.22	1202	338.01	1202	361
1204	225.85	1204	298.61	1204	319.34
1206	234.51	1206	315.45	1206	348.75
1208	299.78	1208	403.78	1208	424.05
1210	355	1210	473.28	1210	463.62
1212	339.98	1212	459.81	1212	500.63
1214	258.28	1214	380.75	1214	479.2
1216	179.47	1216	309.14	1216	378.03
1218	213.68	1218	326.41	1218	367.55
1220	301.75	1220	421.67	1220	455.15
1222	349.11	1222	524.04	1222	549.45
1224	373.53	1224	565.52	1224	585.78
1226	428.07	1226	641.19	1226	674.12
1228	496.96	1228	756.82	1228	814.2
1230	470.1	1230	709.33	1230	763.94
1232	460.97	1232	680.46	1232	715.61
1234	511.45	1234	753.34	1234	776.68
1236	483.64	1236	714.52	1236	744.71
1238	535.31	1238	755.9	1238	808.13
1240	680.32	1240	899.21	1240	975.97
1242	692.94	1242	871.2	1242	956.86
1244	668.33	1244	843.08	1244	906.34
1246	697.34	1246	888.27	1246	922.85
1248	747.28	1248	873.27	1248	923.44
1250	738.84	1250	829.65	1250	922.9
1252	713.17	1252	827.92	1252	927.69
1254	777.92	1254	897.11	1254	929.39
1256	865.83	1256	945.87	1256	966.22
1258	852	1258	894.72	1258	949.36
1260	675.65	1260	729.39	1260	777.46
1262	498.9	1262	547.66	1262	609.26
1264	547.33	1264	595.55	1264	661.4
1266	816.5	1266	892.16	1266	914.03
1268	806.85	1268	834.31	1268	861.38
1270	605.66	1270	603.6	1270	637.55
1272	546.21	1272	603.44	1272	593.04
1274	687.15	1274	723.29	1274	711.72
1276	712.52	1276	720.99	1276	737.86
1278	528.24	1278	574.42	1278	618.46
1280	548.25	1280	596.79	1280	684.12
1282	642.78	1282	717.06	1282	791.07
1284	612.97	1284	738.3	1284	753.09
1286	483.61	1286	561.17	1286	597.42
1288	377.92	1288	356.02	1288	427.14
1290	377.91	1290	296.6	1290	344.05
1292	481.12	1292	426.98	1292	411.59
1294	634.15	1294	614.93	1294	618.77
1296	698.87	1296	697.62	1296	750.54
1298	584.17	1298	598.77	1298	598.72
1300	528.63	1300	471.52	1300	470.66
1302	532.22	1302	388.42	1302	415.4
1304	483.9	1304	351.38	1304	327.86
1306	526.93	1306	398.78	1306	349.94
1308	599.69	1308	407.15	1308	384.01
1310	562.93	1310	301.32	1310	295.93
1312	431.82	1312	272.54	1312	203.54
1314	377.32	1314	307.27	1314	198.27
1316	426.67	1316	296.36	1316	233.09
1318	333.7	1318	186.8	1318	136.64
1320	201.82	1320	94.73	1320	48.53
1322	164.24	1322	89.49	1322	59.56
1324	198.15	1324	110.52	1324	72.63
1326	218.73	1326	136.46	1326	121.43
1328	179.51	1328	129.36	1328	143.39
1330	98.16	1330	53.56	1330	26.18
1332	26.73	1332	-8.44	1332	-27.9
1334	25.92	1334	20.25	1334	55.19
1336	120.24	1336	137.24	1336	176.91
1338	227.36	1338	202.75	1338	217.89
1340	204.74	1340	151.95	1340	139.95
1342	31.23	1342	35.28	1342	12.75
1344	-33.07	1344	-4.9	1344	-4.67
1346	26.87	1346	26.3	1346	48.85
1348	86.73	1348	61.97	1348	82.95
1350	59.3	1350	76.54	1350	98.88
1352	67.49	1352	117.64	1352	126.48
1354	117.67	1354	136.47	1354	133.08
1356	44.93	1356	11.77	1356	49.65
1358	25.79	1358	-10.9	1358	38.05
1360	111.49	1360	103.26	1360	104.88
1362	154.28	1362	136.05	1362	99.39
1364	99.21	1364	78.84	1364	77.06
1366	32.16	1366	23.58	1366	73.39
1368	45.1	1368	37.06	1368	76.8
1370	32.43	1370	35.6	1370	85.72
1372	20.59	1372	69.22	1372	124.05
1374	89.52	1374	184.92	1374	209.93
1376	223.23	1376	263.62	1376	314.13
1378	279.5	1378	264.96	1378	333.18
1380	206.84	1380	204.94	1380	245.83
1382	133.1	1382	122.34	1382	170.84
1384	80.4	1384	72	1384	128.82
1386	58.37	1386	72.64	1386	114.78
1388	91.28	1388	101.47	1388	133.6
1390	151.91	1390	142.17	1390	184.35
1392	172.21	1392	147.78	1392	200.29
1394	130.56	1394	111.36	1394	149.78
1396	171.25	1396	181.93	1396	207.62
1398	258.75	1398	310.87	1398	308.47
1400	293.05	1400	351.43	1400	314.45
1402	284.97	1402	255.89	1402	268.71
1404	202.24	1404	172.32	1404	222.4
1406	122.66	1406	195.69	1406	213.14
1408	233.32	1408	244.14	1408	254.88
1410	319.06	1410	307.18	1410	298.84
1412	317.75	1412	345.02	1412	311.98
1414	391.27	1414	316.87	1414	297.86
1416	445.38	1416	369.17	1416	259.76
1418	414.31	1418	419.14	1418	214.16
1420	351.75	1420	343.35	1420	189.49
1422	418.71	1422	407.29	1422	220.4
1424	596.35	1424	621.85	1424	366.34
1426	758.54	1426	805.09	1426	565.51
1428	806.63	1428	796.89	1428	574.35
1430	784.11	1430	749.38	1430	499.93
1432	771.78	1432	765.65	1432	470.99
1434	803.24	1434	761	1434	467.58
1436	812.12	1436	786.2	1436	516.45
1438	789.55	1438	801.58	1438	535.56
1440	764.35	1440	710.46	1440	423.5
1442	658.05	1442	600.79	1442	347.03
1444	517.86	1444	511.58	1444	322.32
1446	440.26	1446	454.96	1446	294.86
1448	419.71	1448	480.16	1448	320.09
1450	411.17	1450	475	1450	321.97
1452	392.03	1452	412.62	1452	292.42
1454	383.7	1454	442.06	1454	359.58
1456	376.42	1456	424.07	1456	361.69
1458	356.98	1458	333.65	1458	281.23
1460	331	1460	312.54	1460	275.86
1462	334.56	1462	335.52	1462	270.43
1464	318.35	1464	308.03	1464	201.77
1466	250.8	1466	222.33	1466	135.4
1468	255.89	1468	269.01	1468	262.71
1470	195.8	1470	247.84	1470	286.85
1472	44.16	1472	84.18	1472	109.37
1474	72.59	1474	115.36	1474	181.11
1476	73.85	1476	136.82	1476	192.08
1478	32.24	1478	108.28	1478	85.45
1480	168.78	1480	233	1480	181.02
1482	206.69	1482	247.83	1482	181.13
1484	163.16	1484	153.85	1484	122.85
1486	208.16	1486	140.31	1486	213.87
1488	196.54	1488	193.11	1488	269.39
1490	167.62	1490	233.59	1490	273.32
1492	179.84	1492	217.06	1492	262.32
1494	157	1494	170.46	1494	193.46
1496	96.46	1496	84.05	1496	97.27
1498	41.21	1498	23.96	1498	49.58
1500	43.6	1500	86.41	1500	110.14
1502	116.84	1502	154.87	1502	213.63
1504	136.37	1504	119.94	1504	196.2
1506	26.76	1506	2.24	1506	21.11
1508	-4.77	1508	-2.78	1508	-1.21
1510	84.08	1510	111.37	1510	151.46
1512	169.5	1512	194.7	1512	273.02
1514	97.47	1514	96.31	1514	161.03
1516	42.28	1516	33.67	1516	94.84
1518	89.36	1518	80.72	1518	155.96
1520	151.11	1520	127.1	1520	175.99
1522	171.16	1522	226.61	1522	215.38
1524	141.36	1524	223.61	1524	197.41
1526	87.16	1526	45.7	1526	77.72
1528	47.38	1528	19.42	1528	65.13
1530	53.66	1530	105.48	1530	157.62
1532	82.91	1532	150.47	1532	206.59
1534	88.32	1534	108.3	1534	94.94
1536	172.63	1536	76	1536	56.42
1538	234.66	1538	106.33	1538	130.15
1540	131.82	1540	166.22	1540	186.09
1542	88.21	1542	179.21	1542	247.03
1544	68.38	1544	131.44	1544	232.18
1546	19.52	1546	77.45	1546	117.41
1548	88.62	1548	103.45	1548	62.74
1550	197.83	1550	197.36	1550	143.21
1552	237.47	1552	263.65	1552	249.4
1554	197.69	1554	225.1	1554	212.54
1556	209.41	1556	213.72	1556	162.24
1558	257.54	1558	253.28	1558	198.06
1560	242.85	1560	261.8	1560	278.75
1562	154.1	1562	180.24	1562	247.75
1564	152.88	1564	170.78	1564	219.56
1566	233.46	1566	247.47	1566	227.16
1568	190.84	1568	210.47	1568	135.66
1570	174.46	1570	180.93	1570	115.84
1572	250.44	1572	246.07	1572	199.8
1574	327.74	1574	345.11	1574	275.09
1576	304.55	1576	324.62	1576	304.98
1578	329.23	1578	309.85	1578	328.96
1580	433.69	1580	384.8	1580	352.02
1582	363.49	1582	378.07	1582	292.99
1584	169.79	1584	204.36	1584	131.82
1586	127.58	1586	135.29	1586	93.33
1588	364.89	1588	410.5	1588	345.93
1590	362.8	1590	443.36	1590	400.13
1592	205.17	1592	277.5	1592	260.72
1594	217.34	1594	265.61	1594	226.82
1596	395.57	1596	463.95	1596	417.2
1598	436.79	1598	508.22	1598	454.81
1600	273.12	1600	293.38	1600	226.31
1602	146.06	1602	107.1	1602	37.44
1604	209.04	1604	182.99	1604	113.24
1606	425.86	1606	414.3	1606	323.42
1608	586.58	1608	531.7	1608	420.67
1610	458.63	1610	410.62	1610	362.11
1612	375.98	1612	320.44	1612	306.49
1614	422.17	1614	380.72	1614	329.87
1616	344.56	1616	443.96	1616	373.44
1618	427.55	1618	530.07	1618	465.5
1620	526.27	1620	546.09	1620	489.24
1622	436.39	1622	463.68	1622	402.78
1624	467.34	1624	504.97	1624	444.59
1626	464.2	1626	476.54	1626	392.94
1628	376.62	1628	360.57	1628	259.56
1630	388.38	1630	392.47	1630	349.24
1632	285.16	1632	321.81	1632	315.65
1634	267.09	1634	339.37	1634	282.05
1636	515.41	1636	615.61	1636	477.96
1638	561.32	1638	621.72	1638	541.92
1640	423.81	1640	425.41	1640	386.81
1642	359.35	1642	353.34	1642	227.87
1644	517.01	1644	548.81	1644	327.9
1646	645.96	1646	612.96	1646	461.29
1648	569.96	1648	478.67	1648	421.23
1650	403.59	1650	385.41	1650	286.32
1652	499.79	1652	494.31	1652	403.38
1654	538	1654	551.1	1654	415.57
1656	414.25	1656	498.83	1656	282.34
1658	447.58	1658	569.27	1658	425.58
1660	487.63	1660	600.88	1660	508.42
1662	518.42	1662	576.07	1662	462.19
1664	577.62	1664	579.61	1664	446.96
1666	536.18	1666	584.98	1666	474.7
1668	474.24	1668	506.16	1668	406.83
1670	458.49	1670	421.6	1670	313.3
1672	467.64	1672	508.85	1672	404.78
1674	528.49	1674	636.14	1674	465.96
1676	503.16	1676	660.04	1676	422.63
1678	423.62	1678	622.38	1678	413.99
1680	653.16	1680	734.28	1680	599.68
1682	739.71	1682	704.44	1682	608.16
1684	585.88	1684	543.25	1684	399.7
1686	535.75	1686	531.06	1686	304.42
1688	386.12	1688	399.22	1688	249.22
1690	258.54	1690	316.37	1690	225.28
1692	330.2	1692	480.87	1692	311.27
1694	479.79	1694	662.85	1694	526.93
1696	561.74	1696	660.14	1696	573.69
1698	593.07	1698	596.73	1698	505.46
1700	623.42	1700	637.24	1700	544.19
1702	472.81	1702	447.35	1702	402.68
1704	317.83	1704	261.86	1704	260.6
1706	329.66	1706	335.9	1706	315.7
1708	399.07	1708	493.04	1708	427.2
1710	392.14	1710	487.91	1710	483.83
1712	324.74	1712	428.17	1712	480.31
1714	334.79	1714	527.44	1714	473.16
1716	517.2	1716	632.86	1716	484.85
1718	595.9	1718	543.31	1718	433.56
1720	455.9	1720	348.18	1720	329.7
1722	336.2	1722	371.21	1722	327.68
1724	418.69	1724	580.25	1724	513.92
1726	463.6	1726	621.33	1726	575.45
1728	309.58	1728	392.46	1728	351.27
1730	306.27	1730	389.51	1730	296.46
1732	439.31	1732	564.91	1732	507.31
1734	443.43	1734	584.95	1734	621.48
1736	207.54	1736	317.24	1736	352.2
1738	232.82	1738	296.11	1738	317.08
1740	505.7	1740	542.99	1740	551.33
1742	702.36	1742	746.98	1742	720.19
1744	608	1744	672.56	1744	603.49
1746	419.5	1746	468	1746	412.76
1748	336.16	1748	346.48	1748	323.99
1750	385.7	1750	357.2	1750	331.68
1752	424.32	1752	316.16	1752	312.48
1754	430.72	1754	324.19	1754	318.51
1756	413.26	1756	425.72	1756	393.43
1758	359.05	1758	481.53	1758	458.76
1760	286.53	1760	401.16	1760	370.49
1762	307.41	1762	315.08	1762	304.59
1764	415.52	1764	340.15	1764	380.22
1766	393.69	1766	376.12	1766	379.11
1768	236.27	1768	282.42	1768	264.73
1770	182.7	1770	225.27	1770	217.55
1772	361.68	1772	368.05	1772	338.2
1774	415.13	1774	386.35	1774	345.32
1776	425.71	1776	398.84	1776	381.5
1778	492.4	1778	523.19	1778	506.55
1780	477.26	1780	574.47	1780	485.74
1782	235.68	1782	254	1782	201.61
1784	71.23	1784	32.42	1784	-2.28
1786	225.55	1786	265.63	1786	155.02
1788	438.1	1788	461.76	1788	423.43
1790	478.56	1790	384.81	1790	418.55
1792	405.05	1792	194.14	1792	230.26
1794	358.79	1794	157.17	1794	171.95
1796	251.07	1796	253.76	1796	189.94
1798	326.98	1798	448.27	1798	345.02
1800	507.14	1800	530.21	1800	478.64
1802	413.66	1802	319.91	1802	344.14
1804	307.29	1804	279.54	1804	319.92
1806	386.49	1806	457.78	1806	423.75
1808	493.85	1808	521.3	1808	411.49
1810	278.69	1810	216.57	1810	164.04
1812	91.98	1812	85.33	1812	23.89
1814	188.07	1814	311.91	1814	181.76
1816	462.37	1816	581.26	1816	467.16
1818	557.46	1818	512.95	1818	473.17
1820	286.71	1820	200.52	1820	202.66
1822	-44.09	1822	-40.81	1822	-28
1824	9.02	1824	27.66	1824	72.53
1826	201.52	1826	302.75	1826	330.74
1828	363.88	1828	454.51	1828	465.09
1830	463.63	1830	410.15	1830	449.79
1832	478.64	1832	398.98	1832	459.11
1834	265.44	1834	244.81	1834	230.42
1836	92.17	1836	127.2	1836	68.37
1838	243.72	1838	287.2	1838	279.52
1840	539.94	1840	564.15	1840	511.67
1842	622.82	1842	632.22	1842	529.86
1844	440.92	1844	445.06	1844	398.24
1846	222.55	1846	239.37	1846	298.87
1848	155.15	1848	238.21	1848	244.52
1850	173.72	1850	249.63	1850	229.83
1852	251.88	1852	304.24	1852	295.54
1854	423.51	1854	542.37	1854	420.46
1856	525.75	1856	454.14	1856	346.89
1858	416.77	1858	179.03	1858	185.92
1860	233.18	1860	95.23	1860	149.41
1862	273.88	1862	276.84	1862	257.73
1864	334.45	1864	377.92	1864	328.34
1866	347.97	1866	392.72	1866	374.56
1868	384.11	1868	455.17	1868	445.81
1870	443.68	1870	497.1	1870	440.04
1872	366.61	1872	412.82	1872	343.93
1874	339.23	1874	370.52	1874	338.47
1876	458.04	1876	440.16	1876	445.11
1878	270.36	1878	250.26	1878	280.91
1880	217.41	1880	158.8	1880	158.22
1882	331.99	1882	252.54	1882	208.24
1884	268.69	1884	299.14	1884	260.95
1886	306.29	1886	426.69	1886	358.77
1888	445.73	1888	569.43	1888	516
1890	530.17	1890	606.01	1890	604.15
1892	465.04	1892	490.41	1892	474.82
1894	333.27	1894	260.9	1894	274.47
1896	225.86	1896	133.52	1896	148.46
1898	242.11	1898	240.94	1898	191.33
1900	418.36	1900	454.85	1900	381.2
1902	510.5	1902	504.01	1902	435.16
1904	429.17	1904	375.77	1904	368.89
1906	322.34	1906	265.49	1906	363.02
1908	402.33	1908	349.6	1908	471.3
1910	500.03	1910	505.56	1910	526.19
1912	515.81	1912	553.67	1912	490.15
1914	430.24	1914	443.26	1914	391.7
1916	238.78	1916	324.14	1916	225.21
1918	279.27	1918	345.35	1918	295.76
1920	428.97	1920	414.27	1920	473.36
1922	369.33	1922	380.11	1922	444.56
1924	284.07	1924	343.36	1924	367.43
1926	365.06	1926	385.54	1926	398.62
1928	502.41	1928	465.95	1928	476.83
1930	478.8	1930	482.59	1930	468.2
1932	406.39	1932	429.71	1932	453.15
1934	390.96	1934	435.52	1934	386.47
1936	405.54	1936	464.88	1936	306.51
1938	376.7	1938	405.94	1938	334.17
1940	376.31	1940	439.31	1940	413.88
1942	333.68	1942	373.38	1942	403.77
1944	255.69	1944	194.94	1944	282.66
1946	293.22	1946	212.74	1946	214.36
1948	482.41	1948	436.74	1948	367.02
1950	542.83	1950	497.66	1950	457.84
1952	439.7	1952	422.13	1952	432.71
1954	475.7	1954	602.41	1954	581.28
1956	513.04	1956	528.16	1956	578.79
1958	453	1958	402.31	1958	493.04
1960	320.33	1960	462.59	1960	471.37
1962	253.11	1962	468.14	1962	446.7
1964	473.49	1964	571.51	1964	521.49
1966	497.06	1966	510.73	1966	523.97
1968	260.67	1968	337.76	1968	468.55
1970	458.67	1970	553.81	1970	610.42
1972	254.65	1972	240.34	1972	260.79
1974	68.15	1974	-18.84	1974	-17.82
1976	365.41	1976	349.17	1976	254.83
1978	380.3	1978	420.55	1978	279.69
1980	323.71	1980	361.6	1980	246.94
1982	355.06	1982	428.57	1982	398.88
1984	391.65	1984	534.65	1984	594.06
1986	376.66	1986	442.9	1986	505.4
1988	493.5	1988	532.73	1988	517.36
1990	590.2	1990	593.99	1990	532.6
1992	474.62	1992	338.49	1992	303.22
1994	304.45	1994	137.89	1994	80.7
1996	91.85	1996	53.05	1996	13.89
1998	59.2	1998	241.06	1998	209.13
2000	348.92	2000	697.23	2000	605.84
2002	666.04	2002	960.5	2002	877.81
2004	773.39	2004	849.49	2004	796.22
2006	582.76	2006	494.94	2006	517.02
2008	255.14	2008	185.31	2008	301.61
2010	157.16	2010	140.46	2010	175.93
2012	306.57	2012	271.61	2012	230.46
2014	370.48	2014	335.51	2014	319.21
2016	275.38	2016	318.25	2016	345.7
2018	466.22	2018	511.99	2018	499.24
2020	400.59	2020	487.21	2020	439.26
2022	335.36	2022	494.12	2022	491.17
2024	617.66	2024	765.25	2024	828.89
2026	577.48	2026	634.43	2026	648.89
2028	435.52	2028	518.87	2028	500.57
2030	310.8	2030	405.3	2030	409.43
2032	167.94	2032	159.03	2032	178.98
2034	155.59	2034	236.1	2034	241.03
2036	290.3	2036	489.26	2036	424.29
2038	301.76	2038	449.03	2038	393.06
2040	167.73	2040	140.16	2040	201.52
2042	320.08	2042	260.27	2042	298.59
2044	284.05	2044	343.59	2044	283.46
2046	181.01	2046	358.33	2046	263.05
2048	246.32	2048	391.69	2048	353.02
2050	159.73	2050	142.36	2050	153.29
2052	241.27	2052	186.93	2052	245.68
2054	406.21	2054	399.77	2054	522.01
2056	416.66	2056	466.27	2056	580.7
2058	350.43	2058	571.64	2058	502.01
2060	226.87	2060	479.31	2060	360.38
2062	120.64	2062	243.09	2062	190.88
2064	182.84	2064	173.67	2064	173.85
2066	443.84	2066	398.52	2066	481.25
2068	437.77	2068	419.84	2068	539.11
2070	310.72	2070	305.33	2070	394.35
2072	403.64	2072	429.74	2072	428.37
2074	628.16	2074	791.09	2074	668.63
2076	504.42	2076	686.72	2076	577.48
2078	209.45	2078	326.06	2078	324.31
2080	116.42	2080	201.16	2080	206.65
2082	244.39	2082	332.56	2082	185.79
2084	280.91	2084	361.94	2084	266.48
2086	205.88	2086	302.71	2086	249.6
2088	203.25	2088	366.25	2088	277.68
2090	402.07	2090	627.52	2090	640.13
2092	632.39	2092	807.77	2092	784.24
2094	399.47	2094	447.76	2094	401.36
2096	33.13	2096	26.9	2096	51.72
2098	210.03	2098	281.44	2098	324.09
2100	340.56	2100	409.06	2100	414.98
2102	269.59	2102	295.97	2102	308.83
2104	279.65	2104	325.82	2104	300.15
2106	433.96	2106	564.75	2106	414.88
2108	213.76	2108	405.67	2108	357.99
2110	165.92	2110	381.04	2110	340.05
2112	183.64	2112	363.9	2112	321.77
2114	8.23	2114	141.79	2114	270.33
2116	287.15	2116	495.62	2116	570.5
2118	622.7	2118	843.85	2118	811.35
2120	553.18	2120	694.04	2120	607.37
2122	196.7	2122	283.13	2122	193.48
2124	101.09	2124	217.98	2124	204.71
2126	152.83	2126	320.66	2126	316.86
2128	346.33	2128	485.95	2128	550.18
2130	531.83	2130	566.46	2130	697.66
2132	399.42	2132	396.88	2132	331.48
2134	342.31	2134	475.26	2134	464.64
2136	452.92	2136	607.82	2136	715.58
2138	524.03	2138	567.7	2138	642.22
2140	413.54	2140	527.25	2140	558.48
2142	336.33	2142	555.7	2142	478.15
2144	292.6	2144	452.59	2144	390.04
2146	176.65	2146	206.98	2146	192.58
2148	77.28	2148	103.14	2148	-10.3
2150	332.31	2150	373.96	2150	324.79
2152	534.1	2152	770.39	2152	704.02
2154	572.88	2154	912.09	2154	818.19
2156	471.56	2156	579.17	2156	610.27
2158	-0.7	2158	-7.95	2158	0.21
2160	40.18	2160	116.51	2160	68.89
2162	421.24	2162	689.44	2162	582.05
2164	517.91	2164	832.32	2164	746.96
2166	381.06	2166	420.57	2166	582.13
2168	223.34	2168	271.32	2168	395.93
2170	228.58	2170	312.46	2170	336.13
2172	340.93	2172	294.24	2172	363.11
2174	383.59	2174	373.85	2174	408.44
2176	468.12	2176	552.09	2176	530.75
2178	462.28	2178	642.58	2178	595.74
2180	398.56	2180	649.94	2180	617.48
2182	379.33	2182	611.31	2182	637.85
2184	207.35	2184	308.46	2184	416.34
2186	219.1	2186	339.1	2186	295.09
2188	394.42	2188	628.85	2188	363.93
2190	482.58	2190	704.17	2190	517.26
2192	502.64	2192	627.67	2192	748.52
2194	437.11	2194	577.32	2194	621.61
2196	461.75	2196	620.22	2196	506.67
2198	476.19	2198	596.95	2198	562.39
2200	213.93	2200	371.88	2200	362.29
2202	265.16	2202	372.01	2202	431.85
2204	397.23	2204	605.61	2204	617.51
2206	452.93	2206	811.22	2206	687.66
2208	557.98	2208	784.02	2208	686.08
2210	441.47	2210	569.83	2210	616.53
2212	373.25	2212	498.52	2212	642.43
2214	482.56	2214	644.7	2214	703.46
2216	596.62	2216	809.3	2216	711.08
2218	555.95	2218	825.23	2218	791.48
2220	484.75	2220	736.16	2220	749.85
2222	376.99	2222	623.9	2222	557.11
2224	254.24	2224	493.57	2224	384.4
2226	199.69	2226	324.02	2226	329.22
2228	85.82	2228	300.55	2228	221.02
2230	463.02	2230	850.55	2230	646.59
2232	887.63	2232	1306.67	2232	1143.88
2234	558.3	2234	816.57	2234	804.72
2236	283.34	2236	323.6	2236	398.21
2238	350.84	2238	494.47	2238	478.97
2240	611.78	2240	929.3	2240	777.46
2242	668.35	2242	879.72	2242	746.27
2244	261.87	2244	319.98	2244	326.91
2246	32.33	2246	139.29	2246	62.64
2248	239.33	2248	471.64	2248	261.64
2250	634.99	2250	957.13	2250	817.04
2252	831.35	2252	1170.5	2252	1260.87
2254	719.46	2254	782.44	2254	1057.02
2256	524.73	2256	540.65	2256	675.61
2258	484.32	2258	617.77	2258	568.21
2260	566.87	2260	731.31	2260	691.4
2262	526.31	2262	945.39	2262	748.64
2264	492.02	2264	862.02	2264	699.76
2266	378.53	2266	550.27	2266	511.2
2268	268.5	2268	429.69	2268	409.95
2270	464	2270	686.46	2270	679.23
2272	763.03	2272	894.52	2272	908.31
2274	754.01	2274	878.01	2274	944.24
2276	531.43	2276	736.27	2276	829.73
2278	482.53	2278	664.63	2278	723.23
2280	604.86	2280	736.51	2280	745.12
2282	582.44	2282	735.5	2282	479.22
2284	567.32	2284	891.2	2284	606.9
2286	533.91	2286	920.52	2286	977.07
2288	192.75	2288	314	2288	522.45
2290	76.3	2290	330.69	2290	492.88
2292	403.86	2292	879.37	2292	856.25
2294	715.81	2294	1129.6	2294	1001.15
2296	552.85	2296	671.95	2296	663.88
2298	268.71	2298	87.44	2298	201.62
2300	427.75	2300	299.64	2300	384.45
2302	645.19	2302	635.5	2302	633.44
2304	541.32	2304	612.66	2304	493.95
2306	410.38	2306	764.28	2306	497.1
2308	441	2308	787.28	2308	720.09
2310	261.12	2310	522.01	2310	710.66
2312	95.79	2312	353.88	2312	563.77
2314	362.98	2314	611.33	2314	660.39
2316	742.73	2316	951.79	2316	869.84
2318	932.45	2318	1053.36	2318	952.15
2320	664.32	2320	808.78	2320	808.47
2322	179.88	2322	384.37	2322	537.34
2324	138.79	2324	283.79	2324	479.52
2326	711.28	2326	1018.34	2326	991.56
2328	1100.75	2328	1395.9	2328	1171.73
2330	676.53	2330	825.65	2330	668.16
2332	-20.87	2332	118.03	2332	141.47
2334	203.12	2334	364.54	2334	339.36
2336	715.92	2336	956.85	2336	837.97
2338	637.95	2338	904.25	2338	942.28
2340	410.69	2340	604.44	2340	826.69
2342	713.73	2342	834.52	2342	909.51
2344	646.22	2344	774.64	2344	673.76
2346	589.91	2346	788.88	2346	598.51
2348	531.12	2348	704.95	2348	654.1
2350	303.52	2350	453.69	2350	574.02
2352	181.31	2352	560.91	2352	533.85
2354	306.89	2354	789.31	2354	766.67
2356	83.35	2356	310.78	2356	408.68
2358	143.96	2358	300.27	2358	378.49
2360	888.84	2360	1335.55	2360	1299.68
2362	966	2362	1212.39	2362	1277.93
2364	742.22	2364	777.86	2364	869.93
2366	323.69	2366	359.68	2366	310.41
2368	89.49	2368	251.62	2368	138.68
2370	397.87	2370	651.36	2370	687.56
2372	528.85	2372	689.06	2372	749.83
2374	595.86	2374	815.05	2374	852.52
2376	699.91	2376	1005.17	2376	994.97
2378	722.53	2378	968.58	2378	952.01
2380	608.08	2380	845.78	2380	925.27
2382	571.53	2382	914.6	2382	854.67
2384	779.08	2384	1146.91	2384	995.47
2386	869.05	2386	1116.06	2386	1092.98
2388	613.12	2388	763.01	2388	898.51
2390	398.18	2390	581.8	2390	718.66
2392	200.21	2392	228.01	2392	375.31
2394	296.62	2394	362.57	2394	341.65
2396	577.92	2396	873.73	2396	730.12
2398	544.43	2398	879.8	2398	910.92
2400	147.25	2400	461.03	2400	470.5
2402	130.61	2402	407.83	2402	409.19
2404	526.62	2404	744.92	2404	690.12
2406	707.45	2406	906.13	2406	753.39
2408	469.14	2408	693.97	2408	607.8
2410	631.27	2410	766.8	2410	800.65
2412	778.36	2412	1074.39	2412	1135.97
2414	596.12	2414	994.18	2414	1037.33
2416	472.43	2416	896.21	2416	859.5
2418	699.64	2418	1382.96	2418	1216.88
2420	430.9	2420	601.9	2420	686.63
2422	130.01	2422	12.92	2422	115.69
2424	-5.95	2424	1.95	2424	-29.46
2426	155.12	2426	279.42	2426	243.84
2428	881.95	2428	1246.29	2428	1101.02
2430	1018.03	2430	1371.38	2430	1479.7
2432	812.48	2432	1016.09	2432	1274.46
2434	704.38	2434	877.44	2434	906.63
2436	651.46	2436	897.02	2436	709.56
2438	528.2	2438	688.99	2438	655.82
2440	396.76	2440	351.1	2440	355.25
2442	513.33	2442	717.99	2442	612.63
2444	947.05	2444	1510.91	2444	1338.15
2446	1272.17	2446	1672.96	2446	1565.05
2448	863.42	2448	1072.53	2448	1144.36
2450	100.46	2450	103.9	2450	285.66
2452	-34.51	2452	-67.38	2452	-67.9
2454	348.01	2454	512.5	2454	279.9
2456	416.91	2456	769.3	2456	638.98
2458	377.63	2458	707.26	2458	791.88
2460	691.09	2460	1034.17	2460	1150.59
2462	840.92	2462	1169.79	2462	1356.88
2464	641.22	2464	876.22	2464	1188.71
2466	652.58	2466	903.06	2466	1088.38
2468	925.98	2468	1356.82	2468	1250.36
2470	725.19	2470	1085.06	2470	835.37
2472	652.87	2472	835.65	2472	759.81
2474	749.29	2474	901.31	2474	1037.78
2476	312.06	2476	509.67	2476	572.84
2478	161.51	2478	406.91	2478	399.03
2480	662.42	2480	1072.22	2480	1087.18
2482	1025.62	2482	1496.78	2482	1587.99
2484	766.06	2484	1034.95	2484	1127.16
2486	398.11	2486	499.52	2486	423.24
2488	414.07	2488	738.69	2488	482.25
2490	687.03	2490	949.25	2490	806.33
2492	775.72	2492	891.52	2492	896.08
2494	673.21	2494	869.67	2494	923.68
2496	749.63	2496	984.56	2496	1148.88
2498	822.58	2498	957.27	2498	1042.69
2500	261.24	2500	272.46	2500	248.39
2502	186.92	2502	408.65	2502	345.55
2504	1044.77	2504	1642.78	2504	1532.79
2506	1443.35	2506	1977.51	2506	1846.1
2508	692.44	2508	808.14	2508	917.29
2510	175.84	2510	186.27	2510	308.8
2512	382.04	2512	627.02	2512	631.48
2514	773.84	2514	1153.48	2514	1122.93
2516	747.93	2516	974.48	2516	955.4
2518	243.67	2518	359.87	2518	434.53
2520	154.53	2520	361.14	2520	162.83
2522	681.45	2522	1181.65	2522	886.46
2524	972.07	2524	1578.59	2524	1466.08
2526	810.5	2526	1165.14	2526	1027.55
2528	1429.45	2528	1803.67	2528	1786.44
2530	1105.62	2530	1323.49	2530	1536.33
2532	444.53	2532	377.52	2532	792.92
2534	454.2	2534	361.49	2534	604.64
2536	716.24	2536	886.8	2536	628.56
2538	650.64	2538	979.01	2538	687.44
2540	666.42	2540	1006.21	2540	799.25
2542	441.17	2542	662.18	2542	659.73
2544	334.67	2544	588.05	2544	639.97
2546	786.74	2546	1201.83	2546	1086.65
2548	912.41	2548	1056.36	2548	1202.05
2550	637.67	2550	635.82	2550	784.18
2552	605.28	2552	640.54	2552	609.71
2554	760.56	2554	893.51	2554	762.56
2556	853.54	2556	1126.28	2556	954.18
2558	1117.29	2558	1535.7	2558	1396.48
2560	966.02	2560	1475.42	2560	1672.96
2562	600.75	2562	964.47	2562	1263.57
2564	598.26	2564	758.67	2564	849.71
2566	835.14	2566	1006.25	2566	996.63
2568	742.15	2568	1015.1	2568	1148.1
2570	840.49	2570	1018.86	2570	1209.85
2572	1013.58	2572	1325.01	2572	1271.71
2574	961.46	2574	1333.24	2574	1215.89
2576	609.6	2576	776.05	2576	868.1
2578	305.12	2578	401.54	2578	465.39
2580	608.49	2580	710.55	2580	680.78
2582	933.79	2582	1189.7	2582	1224.38
2584	594.77	2584	734.71	2584	1005.01
2586	149.66	2586	105.37	2586	349.04
2588	612.08	2588	862.61	2588	686.4
2590	1429.25	2590	1945.16	2590	1712.45
2592	1094.25	2592	1367.97	2592	1254.97
2594	758.62	2594	915.27	2594	790.63
2596	834.56	2596	876.35	2596	905.02
2598	633.09	2598	361.69	2598	668.24
2600	483.97	2600	483.3	2600	530.88
2602	830.83	2602	1150.3	2602	1173.91
2604	1181.63	2604	1627.68	2604	1466.21
2606	1159.09	2606	1579.78	2606	1507.58
2608	855.14	2608	1089.09	2608	1482.99
2610	532.16	2610	487.43	2610	793.5
2612	427.68	2612	453.38	2612	473.97
2614	717.15	2614	1077.73	2614	867.46
2616	1160.68	2616	1615.48	2616	1493.61
2618	1384.56	2618	1696.17	2618	1748.78
2620	1218.24	2620	1420.31	2620	1434.91
2622	746.96	2622	620.37	2622	768.17
2624	280.23	2624	9.04	2624	132.67
2626	306.09	2626	467.79	2626	573.23
2628	637.91	2628	1287.14	2628	1497.48
2630	834.69	2630	1382.37	2630	1588.73
2632	961.48	2632	1141.97	2632	1133.68
2634	1047.41	2634	1170.02	2634	1148.82
2636	813.52	2636	896.11	2636	1021.88
2638	577.39	2638	701.52	2638	784.85
2640	601.62	2640	800.15	2640	811.45
2642	688.25	2642	738.81	2642	891.34
2644	825.48	2644	907.56	2644	821.39
2646	901.43	2646	1058.59	2646	939.44
2648	689.76	2648	893.71	2648	944.51
2650	589.79	2650	753.07	2650	904.62
2652	674.61	2652	752.65	2652	857.59
2654	369.27	2654	542.86	2654	508.33
2656	782.99	2656	1129.75	2656	1085.56
2658	1105.32	2658	1385.27	2658	1487.95
2660	1172.38	2660	1281.59	2660	1517.96
2662	1153.34	2662	1198.68	2662	1462.67
2664	801.19	2664	832.78	2664	1039.96
2666	515.73	2666	565.24	2666	595.16
2668	719.78	2668	749.69	2668	685.25
2670	864.97	2670	1024.93	2670	1024.46
2672	936.91	2672	1270.46	2672	1338.19
2674	1147.8	2674	1521.14	2674	1511.88
2676	1002.52	2676	1363.65	2676	1285.65
2678	645.44	2678	735.28	2678	885.27
2680	501.65	2680	652.88	2680	710.33
2682	595.77	2682	876.52	2682	743.45
2684	336.03	2684	454.24	2684	433.91
2686	-52.28	2686	-59.08	2686	96.99
2688	862.51	2688	1003.81	2688	1148.94
2690	1299	2690	1605.03	2690	1661.31
2692	1291.84	2692	1582.7	2692	1571.55
2694	1077.03	2694	1173.88	2694	1150.08
2696	814.37	2696	774.07	2696	690.88
2698	943	2698	1057.02	2698	782.18
2700	784.54	2700	1110.97	2700	795.87
2702	552.4	2702	807.33	2702	729.66
2704	479.73	2704	404.23	2704	533.02
2706	683.49	2706	571.46	2706	727.08
2708	973.91	2708	1199.45	2708	1321.85
2710	932	2710	1135.83	2710	1220.71
2712	958.28	2712	1160.32	2712	1312.24
2714	987.08	2714	1191.72	2714	1313.53
2716	839.85	2716	1111.56	2716	1079.06
2718	610.92	2718	841.13	2718	841.86
2720	565.96	2720	532.25	2720	767.09
2722	773.41	2722	844.03	2722	975.13
2724	975.41	2724	1199.9	2724	1330.17
2726	1107.84	2726	1151.51	2726	1190.23
2728	984.93	2728	919.08	2728	706.96
2730	734.39	2730	876.85	2730	568.22
2732	838.75	2732	1050.2	2732	1001.21
2734	1101.75	2734	1187.12	2734	1511.29
2736	880.98	2736	867.64	2736	1008.44
2738	632.49	2738	707.58	2738	545.8
2740	534.02	2740	756.66	2740	585.96
2742	802.61	2742	1036	2742	1001.24
2744	1469.68	2744	1599.81	2744	1642.98
2746	778.22	2746	862.82	2746	820.08
2748	1328.68	2748	1621.95	2748	1297.03
2750	1410.17	2750	1554.82	2750	1278.91
2752	499.45	2752	203.07	2752	389.32
2754	335.56	2754	18.35	2754	553.38
2756	545.39	2756	555.05	2756	975.49
2758	1096.41	2758	1192.91	2758	1090.7
2760	1739.51	2760	1937.73	2760	1564.44
2762	1546.73	2762	1539.78	2762	1381.34
2764	873.6	2764	575.39	2764	534.81
2766	645.16	2766	428.15	2766	284.8
2768	490.61	2768	388.79	2768	592.47
2770	693.07	2770	1155.41	2770	1268.3
2772	1250.37	2772	1482.94	2772	1587.82
2774	1330.39	2774	1151.04	2774	1214.52
2776	1027.71	2776	923.51	2776	873.33
2778	1039.82	2778	941.58	2778	987.26
2780	990.56	2780	807.38	2780	863.57
2782	839.61	2782	957.4	2782	1122.24
2784	738.43	2784	781.83	2784	958.19
2786	595.82	2786	476.39	2786	673.74
2788	735.35	2788	824.56	2788	955.06
2790	1187.11	2790	1524.97	2790	1375.02
2792	1006.83	2792	1317.83	2792	1136.77
2794	749.48	2794	842.3	2794	782.47
2796	1424.94	2796	1540.29	2796	1359.99
2798	1628.93	2798	1577.57	2798	1633.48
2800	994.41	2800	700.89	2800	1115.22
2802	695.75	2802	638.83	2802	880.07
2804	658.73	2804	815.65	2804	1026.88
2806	1139.23	2806	1151.92	2806	1310.92
2808	792.15	2808	655.76	2808	875.9
2810	926.63	2810	782.65	2810	1130.46
2812	1257.24	2812	1140.81	2812	1470.67
2814	719.7	2814	715.04	2814	870.29
2816	1110.1	2816	1362.91	2816	1386.42
2818	1578.67	2818	1780.87	2818	1737.53
2820	1095.73	2820	1087.27	2820	929.32
2822	783.74	2822	659.85	2822	498.92
2824	786.33	2824	643.84	2824	722.42
2826	693.08	2826	566.37	2826	890.16
2828	1150.27	2828	1107.25	2828	1434.08
2830	1185.6	2830	1221.54	2830	1563.32
2832	1164.41	2832	1308.24	2832	1386
2834	1398.11	2834	1323.51	2834	1365.07
2836	1676.78	2836	1473.72	2836	1583.33
2838	1348.11	2838	1347.91	2838	1496.33
2840	533.54	2840	510.5	2840	944.72
2842	948.99	2842	1039.33	2842	1114.21
2844	1703.89	2844	2036.12	2844	1809.32
2846	1955.11	2846	2299.61	2846	2034.18
2848	1167.74	2848	1123.05	2848	1169.21
2850	594.51	2850	312.58	2850	579.91
2852	1407.64	2852	1412.26	2852	1372.86
2854	1543.85	2854	1558.71	2854	1532.6
2856	1488.08	2856	1404.59	2856	1538.07
2858	1167.31	2858	1062.7	2858	1382.51
2860	1103.44	2860	1036.51	2860	1447.44
2862	1539.51	2862	1877.01	2862	1979.54
2864	1930.1	2864	2636.11	2864	2307.9
2866	1793.27	2866	1686.97	2866	1575.75
2868	812.21	2868	206.99	2868	234.16
2870	1030.32	2870	897.53	2870	928.31
2872	1633.36	2872	1886.66	2872	1910.87
2874	1775.59	2874	1860.98	2874	1945.83
2876	1914.16	2876	1835.36	2876	1925.88
2878	1979.65	2878	1972.01	2878	1840.25
2880	1778.3	2880	1804.45	2880	1560.06
2882	1916.84	2882	1875.89	2882	1906.9
2884	1548.35	2884	1269.29	2884	1584.59
2886	1469.81	2886	1305.21	2886	1664.08
2888	2068.25	2888	2394.74	2888	2384.36
2890	2163.47	2890	2456.5	2890	2051.01
2892	1832.04	2892	1535.28	2892	1493.25
2894	1459.82	2894	1481.24	2894	1104.13
2896	1469.77	2896	1689.5	2896	1186.86
2898	1828.05	2898	1961.64	2898	1561.9
2900	2136.46	2900	2268.38	2900	1871.18
2902	2219.36	2902	2443.55	2902	2031.2
2904	2098.32	2904	2495.71	2904	2016.18
2906	1564.8	2906	2023.65	2906	1580.33
2908	1389.78	2908	1559.19	2908	1235.38
2910	1360.68	2910	1085.79	2910	904.17
2912	1437.58	2912	1058.27	2912	786.43
2914	1731.18	2914	1742.09	2914	1277.16
2916	1881.26	2916	2113.79	2916	1885.02
2918	1808.02	2918	1759.17	2918	1858.8
2920	2446.14	2920	3171.77	2920	2366.61
2922	3136.01	2922	4214.83	2922	2911.31
2924	2631.26	2924	3541.92	2924	2218.7
2926	1464.91	2926	2042.11	2926	954.51
2928	1222.85	2928	1469.8	2928	689.76
2930	1817.05	2930	2080.15	2930	1216.52
2932	1787.62	2932	2119.82	2932	1341.38
2934	2342.21	2934	2731.02	2934	1957.27
2936	2623.56	2936	2651.71	2936	2291.22
2938	3027.06	2938	3511.63	2938	2795.03
2940	3201.48	2940	4462.79	2940	3179.97
2942	2513.87	2942	3495.52	2942	2466.02
2944	2167.23	2944	2626.02	2944	1563.46
2946	2112.31	2946	2204.26	2946	1500.46
2948	1587.87	2948	1774.25	2948	1035.14
2950	1118.02	2950	1567.21	2950	903.53
2952	1465.04	2952	2261.54	2952	1493.96
2954	2070.12	2954	3092.66	2954	1957.73
2956	2058.74	2956	2886.07	2956	1685.51
2958	1776.53	2958	2203.94	2958	1157.92
2960	1602.73	2960	1731.45	2960	1188.26
2962	1964.62	2962	2357.3	2962	1695.17
2964	2286.59	2964	2843.4	2964	1987.78
2966	1903.92	2966	2393.92	2966	1547.38
2968	1821	2968	2367.07	2968	1377.55
2970	2324.3	2970	2939.65	2970	1820.87
2972	1734.97	2972	2357.82	2972	1389.28
2974	1909.21	2974	2884.81	2974	1657.75
2976	1265.22	2976	1798.26	2976	769.71
2978	473.27	2978	541.77	2978	-34.77
2980	719.22	2980	959.54	2980	540.7
2982	1585.08	2982	2054.26	2982	1715.02
2984	2130.27	2984	2522.21	2984	2126.25
2986	1924.29	2986	2274.45	2986	1310.46
2988	829.87	2988	953.88	2988	554.38
2990	998.86	2990	1318.8	2990	1315.6
2992	1992.08	2992	2412.96	2992	2188.31
2994	2324.99	2994	2606.84	2994	2069.21
2996	1500.27	2996	1652.91	2996	984.74
2998	578.36	2998	718.66	2998	111.24
3000	1046.34	3000	1578.51	3000	1084.58
3002	1810.07	3002	2762.02	3002	1878.34
3004	1747.19	3004	2426.43	3004	1660.52
3006	1156.02	3006	1751.42	3006	1262.39
3008	1010.01	3008	1313.06	3008	1017.79
3010	868.55	3010	528.11	3010	493.41
3012	371.74	3012	-15.55	3012	124.58
3014	704.18	3014	743.17	3014	838.1
3016	1030.97	3016	1688.25	3016	1544.1
3018	1592.73	3018	2735.24	3018	2153.62
3020	1041.43	3020	1775.05	3020	1226.04
3022	459.66	3022	690.84	3022	281.78
3024	361.24	3024	297.13	3024	33.3
3026	608.4	3026	379.55	3026	354.87
3028	1854.33	3028	2126.62	3028	1940.38
3030	1731.87	3030	2024.53	3030	1804.59
3032	1672.44	3032	2343.83	3032	1575.67
3034	1202.08	3034	1813.88	3034	1103.47
3036	593.45	3036	731.36	3036	518.01
3038	885.53	3038	807.67	3038	688.51
3040	1716.31	3040	1847.87	3040	1511.36
3042	1817.49	3042	2297.72	3042	1879.49
3044	1378.47	3044	1983.73	3044	1512.59
3046	1390.91	3046	1942.17	3046	1388.12
3048	1461.4	3048	1725.48	3048	1464.41
3050	2049	3050	2523.75	3050	2276.38
3052	1757.09	3052	2073.95	3052	1870.03
3054	976.15	3054	955.5	3054	917.79
3056	1360.22	3056	1796.68	3056	1709.31
3058	1176.4	3058	1466.18	3058	1744.98
3060	1000.57	3060	1120.11	3060	1332.55
3062	1316.24	3062	1697	3062	1591.1
3064	2149.06	3064	2794.16	3064	2081.45
3066	2233.53	3066	2714.03	3066	2090.35
3068	1376.68	3068	1443.57	3068	1378.47
3070	754.75	3070	698.88	3070	735.73
3072	775.18	3072	931.85	3072	1001.94
3074	1021.05	3074	1251.05	3074	1328.84
3076	1324.44	3076	1896.53	3076	1689.74
3078	1679.33	3078	2149.23	3078	1601.39
3080	1302.6	3080	1558.99	3080	1128.63
3082	897.68	3082	1025	3082	978.88
3084	1262.55	3084	1443.04	3084	1385.84
3086	1375.45	3086	1826.97	3086	1425.89
3088	785.47	3088	1215.27	3088	839.49
3090	1230.99	3090	1631.51	3090	1484.35
3092	1751.55	3092	2213.3	3092	2101.86
3094	2367.65	3094	2888.76	3094	2597.57
3096	2088.7	3096	2664.08	3096	2311.75
3098	1025.63	3098	1467.56	3098	1336.42
3100	768.15	3100	958.75	3100	1152.21
3102	1439.37	3102	1629.99	3102	1981.07
3104	1725.81	3104	2075.83	3104	2282.82
3106	1977.56	3106	2384.89	3106	2322.59
3108	1745.34	3108	2019.2	3108	2031.7
3110	1856.12	3110	2389.48	3110	2109.53
3112	1767.92	3112	2487.58	3112	1830.98
3114	1209.8	3114	1677.84	3114	1287.13
3116	1150.95	3116	1335.72	3116	1442.33
3118	1573.96	3118	1656.66	3118	1879.39
3120	1698.09	3120	1837.43	3120	2050.46
3122	2449.71	3122	2894.69	3122	2602.64
3124	1969.39	3124	2192.61	3124	2182.31
3126	1652.6	3126	1923.62	3126	1974
3128	2110.05	3128	2767.35	3128	2465.8
3130	2069.15	3130	2756.04	3130	2312
3132	1644.65	3132	2162.68	3132	1716.07
3134	1760.12	3134	2369.09	3134	1905.5
3136	1581.24	3136	2157.2	3136	1802.25
3138	1506.32	3138	2065.9	3138	1551.81
3140	1029.1	3140	1387.9	3140	1164.14
3142	1624.95	3142	2095.23	3142	2070.56
3144	2176.08	3144	2691.88	3144	2750.81
3146	2475.87	3146	2782.79	3146	2774.35
3148	2749.06	3148	3239.08	3148	2836.14
3150	1892.41	3150	2848.55	3150	2149.85
3152	920.17	3152	1431.86	3152	1105.45
3154	618.92	3154	-18.45	3154	817.37
3156	1246.51	3156	806.43	3156	1711.21
3158	2714.06	3158	3651.49	3158	3576.86
3160	3212.5	3160	4674.96	3160	3964.05
3162	2334.44	3162	3312.35	3162	2641.18
3164	1232.54	3164	1530.85	3164	1332.06
3166	924.2	3166	691.82	3166	1121.31
3168	2067.99	3168	2243.45	3168	2528.51
3170	3368.23	3170	4471.62	3170	3834.83
3172	2462.37	3172	3633.79	3172	2782.47
3174	1144.12	3174	1631.01	3174	1360.39
3176	1385.78	3176	1716	3176	1584.05
3178	1719.15	3178	2103.35	3178	1994.35
3180	1526.67	3180	1941.76	3180	1978.25
3182	2023.44	3182	2696.27	3182	2596.98
3184	2701.91	3184	3446.75	3184	3145.54
3186	2390.71	3186	3289.52	3186	2543.95
3188	1175.65	3188	1764.97	3188	1111.86
3190	1473.76	3190	2176.46	3190	1616.81
3192	2333.79	3192	3171.17	3192	2679.93
3194	2165.19	3194	2676.78	3194	2518.81
3196	1890.23	3196	2095.24	3196	2174.47
3198	2344.98	3198	2895.15	3198	2646.07
3200	2557.15	3200	3483.8	3200	2867.79
3202	1901.1	3202	2411.57	3202	2013.06
3204	832.27	3204	1432.65	3204	1021.32
3206	1250.13	3206	2000.96	3206	1479.38
3208	1565.13	3208	2498.22	3208	1821.85
3210	1692.39	3210	2591.31	3210	1985.89
3212	1607.67	3212	2045.29	3212	1817.85
3214	1839.85	3214	1900.01	3214	1925.84
3216	2678.6	3216	3132.07	3216	2841.91
3218	2526.02	3218	3477.94	3218	2951.53
3220	1514.28	3220	2068.9	3220	2156.2
3222	2373.67	3222	3162.99	3222	3062.37
3224	2513.3	3224	3326.48	3224	2793.29
3226	2162	3226	3237.79	3226	2315.45
3228	1741.62	3228	2745.95	3228	1953.85
3230	1452.7	3230	1996.96	3230	1602.41
3232	1677.78	3232	1951.39	3232	1739.17
3234	2162.58	3234	2555.5	3234	2214.43
3236	2392.54	3236	3235.17	3236	2604.5
3238	2334.76	3238	3621.74	3238	2878.72
3240	1577.26	3240	3072.79	3240	2083.46
3242	845.59	3242	1998.17	3242	1253.29
3244	1083	3244	1969.84	3244	1457.67
3246	1818.32	3246	2852.57	3246	2050.75
3248	1387.45	3248	2000.66	3248	1390.31
3250	1259.85	3250	1734.83	3250	1455.82
3252	2200.48	3252	3286.78	3252	2801.06
3254	2139.57	3254	3125.71	3254	2611.38
3256	2117.12	3256	3041.44	3256	2407.1
3258	1482.06	3258	2008.75	3258	1707.69
3260	946.21	3260	1387.35	3260	1058.04
3262	1777.14	3262	2531.15	3262	1857.86
3264	1849.73	3264	2660.9	3264	2017.65
3266	1649.21	3266	2679.97	3266	1982.07
3268	1438.63	3268	2408.54	3268	1776.09
3270	886.84	3270	1553.54	3270	1156.28
3272	1187.2	3272	1977.09	3272	1564.06
3274	1842.89	3274	2249.13	3274	2173.38
3276	1941.26	3276	2486.13	3276	2137.74
3278	1598.04	3278	2581.46	3278	1858.38
3280	1528.24	3280	3049.91	3280	1877.7
3282	502.02	3282	1642.43	3282	557.11
3284	-152.71	3284	-118.65	3284	-171.59
3286	1281.62	3286	1334.41	3286	1627.91
3288	3197.22	3288	4159.43	3288	3756.29
3290	3096.91	3290	4030.45	3290	3409.22
3292	1566.86	3292	1952.45	3292	1603.3
3294	938.15	3294	1494.68	3294	1229.27
3296	1344.59	3296	2588.92	3296	1939.59
3298	1488.04	3298	2935.95	3298	1839.2
3300	1353.58	3300	2577.89	3300	1270.49
3302	1420.81	3302	2247.47	3302	1585.97
3304	2181.07	3304	3089.32	3304	2542.95
3306	1902.04	3306	2761.44	3306	2082.02
3308	973.69	3308	1427.92	3308	1067.05
3310	1406.14	3310	1958.36	3310	1456.58
3312	1558.23	3312	2358.37	3312	1589.74
3314	1263.94	3314	2107.86	3314	1362.5
3316	1156.31	3316	1612.59	3316	1398.28
3318	1647.25	3318	1992.69	3318	2044.92
3320	1628.23	3320	2239.73	3320	1857.51
3322	1223.45	3322	1913.49	3322	1342.38
3324	1496.79	3324	2507.74	3324	1757.11
3326	1850.73	3326	3062.63	3326	2253.42
3328	1823.15	3328	2616.54	3328	2006.54
3330	1739.78	3330	2484.94	3330	1610.13
3332	1107.06	3332	2186.76	3332	1104.18
3334	802	3334	1424.94	3334	779.18
3336	1226.93	3336	1907.31	3336	1404.03
3338	1787.02	3338	2629.73	3338	2224.57
3340	2610.91	3340	3549.16	3340	2918.08
3342	2339.55	3342	3382.61	3342	2500.63
3344	1411.9	3344	2192.18	3344	1557.38
3346	1221.46	3346	1917.04	3346	1566.09
3348	1676.81	3348	2548.47	3348	2139.28
3350	1988.87	3350	2880.41	3350	2211.83
3352	1970.59	3352	3033.01	3352	2069.3
3354	1906.4	3354	2924.11	3354	2055.28
3356	1860.67	3356	3152.53	3356	2189.26
3358	1176.87	3358	1990.52	3358	1318.01
3360	1180.37	3360	1285.15	3360	974.75
3362	2381.41	3362	2868.53	3362	2509.9
3364	2874.99	3364	3827.67	3364	3220.01
3366	2170.41	3366	2878.66	3366	2441.89
3368	1657.58	3368	2310.98	3368	2005.96
3370	2110.69	3370	3389.36	3370	2477.71
3372	2521.73	3372	4120.92	3372	2677.15
3374	1662.95	3374	2640.32	3374	1529.91
3376	784.82	3376	1223.29	3376	537.88
3378	1149.66	3378	1599.63	3378	1132.31
3380	2386.49	3380	2952.74	3380	2428.73
3382	2814.92	3382	3553.96	3382	2856.35
3384	2339.71	3384	2837	3384	2311.78
3386	2268.62	3386	2648.8	3386	2242.42
3388	2725.73	3388	3058.98	3388	2707.51
3390	3126.62	3390	3654.69	3390	3060.95
3392	2902.11	3392	3697.13	3392	2693.24
3394	2202.3	3394	2628.45	3394	1999.55
3396	2088.06	3396	2474.93	3396	2338.79
3398	2144.5	3398	2711.41	3398	2315.21
3400	3052.65	3400	4030.59	3400	3188.34
3402	3075.19	3402	4226.99	3402	2995.18
3404	2252.59	3404	2566.12	3404	2015.8
3406	2271.62	3406	2607.53	3406	2384.58
3408	2157.26	3408	2540.83	3408	2318.45
3410	1934.29	3410	2105.7	3410	1983.13
3412	2350.49	3412	2882	3412	2506.95
3414	2615.5	3414	3484.24	3414	2838.95
3416	2394.21	3416	3085.75	3416	2628.16
3418	2339.68	3418	2835.68	3418	2472.66
3420	2388.49	3420	3068.12	3420	2429.97
3422	2313.54	3422	3706.64	3422	2393.25
3424	2318.24	3424	3112	3424	2282.1
3426	2656.9	3426	2735.82	3426	2674
3428	3436.7	3428	3764.28	3428	3511.84
3430	3351.65	3430	3737.04	3430	3354.61
3432	3278.83	3432	3598.21	3432	3347.51
3434	3165.73	3434	3860.53	3434	3272.14
3436	2754.22	3436	3687.37	3436	2835.12
3438	2375.08	3438	2954.12	3438	2444.56
3440	2028.93	3440	2186.24	3440	1997.35
3442	2790.23	3442	2951.06	3442	2894.98
3444	3192.6	3444	3506.89	3444	3417.39
3446	3280.47	3446	3836.83	3446	3506.11
3448	3197.28	3448	3732.07	3448	2992.48
3450	2390.79	3450	2779.56	3450	2219.79
3452	2583.64	3452	2763.6	3452	2825.79
3454	3080.91	3454	3812.6	3454	3473.55
3456	3378.79	3456	4510.14	3456	3427.43
3458	3060.66	3458	3905.12	3458	2973.7
3460	2694.51	3460	3095.54	3460	2637.63
3462	2765.33	3462	2938.55	3462	2672.98
3464	2809.95	3464	3373.88	3464	2981.2
3466	3364.47	3466	4305.36	3466	3460.51
3468	2909.8	3468	3314.27	3468	2761.72
3470	2664.13	3470	2952.96	3470	2696.37
3472	3858.7	3472	4830.31	3472	3904.24
3474	3117.39	3474	3766.25	3474	2965.19
3476	1335.38	3476	1250.13	3476	1311.37
3478	2055.27	3478	1722.91	3478	1927.75
3480	3371.78	3480	3555.62	3480	3302.91
3482	3833.52	3482	4454.58	3482	3793.94
3484	3399.44	3484	4072.63	3484	3346.45
3486	2785.44	3486	3545.37	3486	3008.91
3488	2738.23	3488	3482.1	3488	3139.85
3490	2284.46	3490	2776.33	3490	2555.26
3492	2397.1	3492	2840.56	3492	2521.37
3494	3235.61	3494	4189.7	3494	3731.97
3496	3660.15	3496	4646.34	3496	3905.18
3498	3187.32	3498	4018.25	3498	3479.72
3500	3025.73	3500	3721.14	3500	3215.07
3502	1925.26	3502	1973.58	3502	1888.86
3504	2339.43	3504	2433.03	3504	2577.98
3506	2702.86	3506	3315.94	3506	3197.64
3508	3068.02	3508	4203.72	3508	3565.97
3510	3335.63	3510	4182.27	3510	3531.46
3512	2761.98	3512	3041.53	3512	2797.65
3514	2895.39	3514	3614.4	3514	3133.93
3516	2929.78	3516	3788.77	3516	3066.1
3518	2135.86	3518	2440.75	3518	2285.57
3520	2691.95	3520	3127.11	3520	2944.82
3522	3358.14	3522	4224.77	3522	3597.5
3524	2963.73	3524	4280.96	3524	3259.63
3526	1825.99	3526	2279.82	3526	2030.31
3528	2734.61	3528	3227.4	3528	2898.56
3530	3222.41	3530	3916.84	3530	3476.41
3532	2341.42	3532	3247.93	3532	2487.25
3534	1997.92	3534	3269.66	3534	2023.68
3536	2114.75	3536	3156.28	3536	2165.8
3538	1936.01	3538	2441.92	3538	2156.13
3540	2386.23	3540	2743.26	3540	2655.08
3542	3138.07	3542	3827.73	3542	3314.51
3544	2824.48	3544	3829.51	3544	3032.28
3546	2185.22	3546	2759.05	3546	2093.04
3548	1844.42	3548	2563.61	3548	1529.89
3550	2020.63	3550	3189.2	3550	1951.35
3552	712.38	3552	1331.59	3552	776.42
3554	995.83	3554	1220.84	3554	1394.24
3556	1906.51	3556	2307.21	3556	2393.63
3558	2047.06	3558	2792	3558	2494.58
3560	3163.32	3560	4209.85	3560	3511.13
3562	2801.11	3562	3521.65	3562	2790.46
3564	1944.83	3564	2538.21	3564	1770.4
3566	1679.91	3566	2209.39	3566	1475.28
3568	1641.72	3568	2142.46	3568	1627.88
3570	2672.87	3570	3804.68	3570	3115.03
3572	3140.46	3572	4443.37	3572	3603.28
3574	2056.03	3574	2860.13	3574	2279.22
3576	1807.82	3576	2623.32	3576	1934.29
3578	2572.62	3578	3541.95	3578	2734.62
3580	2487.41	3580	3533.73	3580	2685.63
3582	1476.35	3582	2194.82	3582	1666.53
3584	1042.66	3584	1581.68	3584	1558.82
3586	2214.18	3586	3071.85	3586	2552.78
3588	2244.98	3588	2890.2	3588	2165.89
3590	1745.27	3590	2351.77	3590	1874.61
3592	2319.93	3592	3093.74	3592	2616
3594	2411.91	3594	3526.94	3594	2855.8
3596	2420	3596	3793.77	3596	2787.9
3598	1876.8	3598	2937.42	3598	1930.67
3600	918.64	3600	1542.12	3600	964.77
3602	1304.08	3602	1870.88	3602	1382.09
3604	1558.8	3604	2277.72	3604	1529.46
3606	1090.44	3606	2121.94	3606	1134.4
3608	767.34	3608	1934.59	3608	958.45
3610	717.32	3610	1383.19	3610	921.7
3612	923.91	3612	1346.01	3612	1012.07
3614	1336.79	3614	1965.79	3614	1460.12
3616	1213.66	3616	1816.64	3616	1404.74
3618	1193.21	3618	1829.54	3618	1348.59
3620	1895.48	3620	3469.77	3620	2316.68
3622	1613.52	3622	3071.78	3622	2054.72
3624	1214.99	3624	1901.87	3624	1404.76
3626	1132.86	3626	1591.92	3626	1202.2
3628	1733.27	3628	2717.74	3628	1814.43
3630	1605.72	3630	2891.9	3630	1871.38
3632	827.51	3632	1711.74	3632	1255.36
3634	1484.62	3634	2364.68	3634	1903.85
3636	2175.7	3636	3506.06	3636	2519.96
3638	1433.67	3638	2800.97	3638	1595.87
3640	430.71	3640	1334.6	3640	423.13
3642	-133.82	3642	-208.12	3642	-157.81
3644	878.4	3644	853.2	3644	1293.24
3646	1905.02	3646	2505.08	3646	2600.34
3648	2669.71	3648	3764.51	3648	3298.55
3650	1835.52	3650	3258.48	3650	2336.05
3652	1123.25	3652	2396.24	3652	1401.96
3654	671	3654	1613.63	3654	1081.98
3656	861.31	3656	1592.16	3656	1381
3658	634.02	3658	833.04	3658	1187.75
3660	2022.89	3660	2756.85	3660	2653.88
3662	2363.82	3662	3454.81	3662	3185.12
3664	2358.03	3664	3675.84	3664	2933.56
3666	2115.2	3666	3048.41	3666	2080
3668	1103.31	3668	1309.89	3668	1283.64
3670	1889.69	3670	2399.94	3670	2552.38
3672	2531.72	3672	3497.95	3672	3069.51
3674	1452.83	3674	2635.72	3674	1926.01
3676	1443.49	3676	2794.76	3676	1884.55
3678	1243.3	3678	2353.08	3678	1646.48
3680	818.07	3680	1638.5	3680	1204.54
3682	1466.09	3682	2240.47	3682	2228.71
3684	1689.76	3684	3034.91	3684	2512.7
3686	1577.08	3686	3114.67	3686	2081.71
3688	341.06	3688	1016.81	3688	701.07
3690	583.07	3690	1474.67	3690	1101.24
3692	1114.35	3692	1840.96	3692	1634.21
3694	2875.66	3694	4119.84	3694	3688.91
3696	3338.2	3696	4851.47	3696	3997.77
3698	2074.53	3698	3428.84	3698	2748.52
3700	712.08	3700	1440.79	3700	1311.83
3702	819.63	3702	1346.47	3702	1596.4
3704	1613.09	3704	2597.47	3704	2554.27
3706	1750.49	3706	3270.64	3706	2686.37
3708	978.32	3708	2433.17	3708	1692.95
3710	247.4	3710	1104.97	3710	752.66
3712	1169.78	3712	2092.02	3712	1790.01
3714	2696.43	3714	4152.08	3714	3288.58
3716	2405.85	3716	3547.38	3716	2992.97
3718	1478.41	3718	2079.89	3718	2095.17
3720	1733.31	3720	2618.51	3720	2236.95
3722	1984.67	3722	3308.87	3722	2730.95
3724	1893.05	3724	3309.15	3724	2935.48
3726	2571.88	3726	3896.87	3726	3664.09
3728	2282.19	3728	3059.65	3728	2932.5
3730	1016.14	3730	1208.51	3730	1518.77
3732	488.63	3732	692.81	3732	1452.03
3734	2032.75	3734	3378.57	3734	3602.04
3736	3722	3736	5700.6	3736	5007.79
3738	2494.42	3738	4072.7	3738	3524.62
3740	2901.45	3740	4420.84	3740	3561.39
3742	2348.5	3742	3422.97	3742	2759.53
3744	1663.3	3744	2145.56	3744	2084.88
3746	1648.61	3746	2440.39	3746	2601.67
3748	2516.69	3748	4294.25	3748	3851.32
3750	2846.96	3750	4605.39	3750	4089.25
3752	2304.6	3752	3610.94	3752	3466.56
3754	1400.51	3754	2186.12	3754	2660.01
3756	1246.87	3756	1665.34	3756	2701.24
3758	3177.92	3758	4011.35	3758	4709.36
3760	4666.03	3760	5979.99	3760	6024.6
3762	4201.62	3762	5838.2	3762	5353.17
3764	3292.55	3764	4615.83	3764	4317.03
3766	2436.28	3766	3416.97	3766	3380.79
3768	2088.68	3768	3541.5	3768	2998.78
3770	1335.2	3770	2455.88	3770	2196.72
3772	1625.56	3772	2978.02	3772	2582.57
3774	2233.42	3774	3831.61	3774	3421.07
3776	1175.82	3776	1792.66	3776	2111.08
3778	1931.57	3778	2913.6	3778	3000.48
3780	1904.99	3780	3256.74	3780	3185.41
3782	2134.83	3782	3455.43	3782	3346.76
3784	2790.49	3784	3979.34	3784	3960.92
3786	3432.33	3786	4872.98	3786	4916.62
3788	3037.4	3788	4604.7	3788	4396.33
3790	1144.46	3790	2296.6	3790	2281.2
3792	1831.52	3792	3195.92	3792	2556.6
3794	2024.2	3794	2987.96	3794	2679.5
3796	2222.5	3796	3017.69	3796	3186.98
3798	1194.04	3798	1992.35	3798	2600.51
3800	1316.35	3800	2611.85	3800	2751.85

## Sheet: Fig.6e
ss-DNA	area-1	area-2	area-3	AVG	relative degradation-1	relative degradation-2	relative degradation-3	AVG	STD
0Gy	27441.7	27708.4	27871.5	27673.9
50Gy	20622	21574.4	21729.1		0.254821	0.220406	0.214815	0.230014	0.0176892
250Gy	3493.91	4005.74	4141.15		0.873747	0.855252	0.850359	0.859786	0.0100721
500Gy	1006.46	1215.46	1252.16		0.963632	0.956079	0.954753	0.958155	0.00391048
1kGy	0	0	0		1	1	1	1	0
polyP-RER	area-1	area-2	area-3	AVG	relative degradation-1	relative degradation-2	relative degradation-3	AVG	STD
0Gy	30233	30204.8	30374	30270.6
50Gy	28299.9	28426.1	28210.4		0.0651046	0.0609325	0.0680585	0.0646985	0.0029233
250Gy	17584.3	17973.1	17937.4		0.419098	0.406251	0.407431	0.410926	0.00579802
500Gy	10663.1	11332.2	11272.1		0.647742	0.625637	0.627623	0.633667	0.00998507
1kGy	9248.08	9918.32	9908.61		0.694487	0.672345	0.672666	0.679832	0.0103629
Protocell	area-1	area-2	area-3	AVG	relative degradation-1	relative degradation-2	relative degradation-3	AVG	STD
0Gy	27888	28014	28415.6	28105.8
50Gy	27165.1	27243.8	27348.4		0.0334722	0.0306718	0.0269507	0.0303649	0.00267123
250Gy	26997.6	27007.3	27199.9		0.0394306	0.0390852	0.0322331	0.0369163	0.00331455
500Gy	26148.6	26120.9	26385.9		0.0696396	0.0706254	0.0611968	0.0671539	0.00423153
1kGy	20634.6	20443.6	21386.3		0.265827	0.272622	0.239081	0.259177	0.0144781

[truncated: 21 more sheets: Fig.6f, Fig.6g, Fig.6h, Fig.6j, Fig.6k, Fig.6l, Sup. Fig.3, Sup. Fig.4, Sup. Fig.8, Sup. Fig.11ab, Sup. Fig.13a, Sup. Fig13b, Sup. Fig.13c, Sup. Fig.14, Sup. Fig.15a, Sup. Fig.17, Sup. Fig.18ab, Sup. Fig.19a, Sup. Fig.19b, Sup. Fig.20a …]
